# Supplementary material for: Dramatic Remodeling of the Gut Microbiome Around Parturition and Its Relationship With Host Serum Metabolic Changes in Sows
Source: Front Microbiol. 2019 Sep 12;10:2123. doi: 10.3389/fmicb.2019.02123 (PMC6751307; doi:10.3389/fmicb.2019.02123)
Supplement: Supplementary file 1 [file Table_1.XLSX]

## Sheet: Table S1
Table S1. Bacterial taxa showing significant difference of relative abundances between sows at late pregnancy (LP) and postpartum (PO) stages in the F5 population
	Taxonomy	Average abundance at LP state	Average abundance at PO state	P value (adjust)
Phylum	Bacteroidetes	35.09 ± 5.28	21.54 ± 5.04	3.41e-11
	Cyanobacteria	0.65 ± 0.61	0.12 ± 0.09	7.62e-08
	Firmicutes	43.2 ± 6.35	61.89 ± 9.03	7.62e-08
	Verrucomicrobia	3.01 ± 1.29	0.62 ± 0.7	7.62e-08
	Actinobacteria	0.52 ± 0.48	0.26 ± 0.35	1.37e-05
	Elusimicrobia	0.09 ± 0.09	0.03 ± 0.03	3.39e-05
	Fusobacteria	0.01 ± 0.04	0.14 ± 0.39	0.000390323
	Synergistetes	0.08 ± 0.22	0.03 ± 0.02	0.000390323
	Lentisphaerae	0.29 ± 0.16	0.21 ± 0.18	0.00612699
	Fibrobacteres	0.5 ± 0.48	0.41 ± 0.69	0.0062847
Genus	Lactobacillus	2.5 ± 2.15	13.79 ± 8.86	3.5e-11
	SMB53	0.4 ± 0.23	0.15 ± 0.18	3.68e-07
	Corynebacterium	0.13 ± 0.1	0.01 ± 0.02	4.66e-07
	Ruminococcus	1.43 ± 0.45	1.08 ± 0.47	4.66e-07
	Streptococcus	2.61 ± 1.94	0.32 ± 0.71	4.66e-07
	Anaerovibrio	0.26 ± 0.2	0.05 ± 0.08	1.84e-06
	Eubacterium	0.05 ± 0.06	0.3 ± 0.42	1.84e-06
	Epulopiscium	0.46 ± 0.44	0.06 ± 0.1	1.99e-06
	Phascolarctobacterium	1.45 ± 0.37	0.74 ± 0.44	1.99e-06
	Prevotella	10.34 ± 4.55	4.59 ± 2.88	1.96e-05
	YRC22	1.3 ± 1.07	0.6 ± 0.86	4.18e-05
	Turicibacter	0.09 ± 0.06	0.03 ± 0.04	6.24e-05
	Bifidobacterium	0.24 ± 0.42	0.08 ± 0.24	6.25e-05
	CF231	0.89 ± 0.37	0.49 ± 0.41	6.25e-05
	Parabacteroides	0.9 ± 0.32	0.55 ± 0.25	6.25e-05
	Sutterella	0.41 ± 0.29	0.16 ± 0.17	6.48e-05
	Bulleidia	0.04 ± 0.06	0.19 ± 0.37	8.57e-05
	Blautia	0.32 ± 0.18	0.56 ± 0.42	0.000144
	Adlercreutzia	0.01 ± 0.01	0.02 ± 0.02	0.000156
	Dorea	0.2 ± 0.12	0.34 ± 0.19	0.000156
	Akkermansia	0.1 ± 0.32	0.02 ± 0.07	0.000205
	Flexispira	0.04 ± 0.05	0.03 ± 0.05	0.000245
	Coprobacillus	0.01 ± 0.01	0.12 ± 0.35	0.000604
	Elusimicrobium	0.03 ± 0.06	0.01 ± 0.02	0.00069
	L7A_E11	0.05 ± 0.04	0.09 ± 0.08	0.00127
	p-75-a5	0.08 ± 0.04	0.16 ± 0.15	0.00159
	Megasphaera	0 ± 0	0.03 ± 0.07	0.00245
	Oscillospira	2.67 ± 0.64	2.88 ± 1.1	0.00257
	Roseburia	0.22 ± 0.18	0.12 ± 0.16	0.00295
	Staphylococcus	0.01 ± 0.02	0 ± 0	0.00333
	Clostridium	0.22 ± 0.14	0.07 ± 0.05	0.00531
	Anaerofustis	0 ± 0	0.01 ± 0.01	0.00607
	Paraprevotella	0.02 ± 0.04	0.01 ± 0.02	0.00681
	Fibrobacter	0.5 ± 0.48	0.41 ± 0.69	0.00811
	Paludibacter	1.07 ± 0.92	0.5 ± 0.73	0.00811
	Enterococcus	0.01 ± 0.01	0.06 ± 0.14	0.00875
	Escherichia	0.3 ± 0.27	1.1 ± 2.21	0.00925
	Faecalibacterium	0.08 ± 0.07	0.12 ± 0.13	0.01
	Campylobacter	0.21 ± 0.25	0.09 ± 0.14	0.0201
	Butyricicoccus	0.09 ± 0.05	0.07 ± 0.07	0.0258
	Succinivibrio	0.05 ± 0.08	0.03 ± 0.07	0.0292
	rc4-4	0.07 ± 0.03	0.05 ± 0.04	0.0372
	Coprococcus	1.26 ± 0.62	1.72 ± 1.22	0.0428
