# Supplementary material for: Dramatic Remodeling of the Gut Microbiome Around Parturition and Its Relationship With Host Serum Metabolic Changes in Sows
Source: Front Microbiol. 2019 Sep 12;10:2123. doi: 10.3389/fmicb.2019.02123 (PMC6751307; doi:10.3389/fmicb.2019.02123)
Supplement: Supplementary file 2 [file Table_2.XLSX]

## Sheet: Sheet1
Table S2. Bacterial taxa showing significant difference of relative abundances between sows at late pregnancy (LP) and postpartum (PO) stages in the F6 population
	Taxonomy	Average abundance at LP state	Average abundance at PO state	P value (adjust)
Phylum	Fusobacteria	0.01 ± 0.01	0.24 ± 0.52	2.81e-09
	Verrucomicrobia	0.54 ± 0.54	0.14 ± 0.18	4.94e-09
	Proteobacteria	1.17 ± 1.96	3.24 ± 3.14	1.96e-06
	Firmicutes	59.23 ± 7.57	70.63 ± 9.27	8.69e-06
	Bacteroidetes	28.23 ± 6.91	18.64 ± 8.23	1.35e-05
	Cyanobacteria	0.43 ± 0.34	0.21 ± 0.26	6.23e-05
	Fibrobacteres	0.3 ± 0.6	0.14 ± 0.63	8.27e-05
	Spirochaetes	5.32 ± 2.65	3.48 ± 2.52	0.000387
	Deferribacteres	0 ± 0.01	0.01 ± 0.02	0.000501
	Synergistetes	0.02 ± 0.04	0.01 ± 0.01	0.00314
	Chloroflexi	0.02 ± 0.08	0.03 ± 0.2	0.0234
Genus	YRC22	0.84 ± 0.94	0.14 ± 0.31	6.38e-09
	Escherichia	0.24 ± 0.4	2.28 ± 2.7	9.67e-09
	Eubacterium	0.04 ± 0.05	0.28 ± 0.35	9.67e-09
	Corynebacterium	0.18 ± 0.23	0.03 ± 0.04	8.17e-08
	Dorea	0.14 ± 0.11	0.3 ± 0.19	1.18e-07
	Bulleidia	0.07 ± 0.08	0.26 ± 0.29	1.97e-07
	Lactobacillus	6.69 ± 5.96	17.99 ± 11.99	2.84e-07
	Epulopiscium	0.14 ± 0.18	0.04 ± 0.07	4.02e-07
	Collinsella	0.02 ± 0.02	0.08 ± 0.11	7.62e-07
	Mogibacterium	0.11 ± 0.09	0.27 ± 0.24	9.24e-07
	Coprobacillus	0.01 ± 0.02	0.05 ± 0.16	1.07e-06
	Enterococcus	0.07 ± 0.32	0.35 ± 0.57	1.11e-06
	Blautia	0.18 ± 0.15	0.4 ± 0.34	3.93e-06
	Campylobacter	0.04 ± 0.08	0.11 ± 0.17	1.36e-05
	Bacteroides	0.44 ± 0.3	3.5 ± 7.37	4.84e-05
	Anaerofustis	0.01 ± 0.01	0.02 ± 0.02	7.89e-05
	Bifidobacterium	0.96 ± 3.08	0.24 ± 0.91	0.000235
	Akkermansia	0.06 ± 0.11	0.02 ± 0.07	0.000235
	Sediminibacterium	0 ± 0.01	0.02 ± 0.05	0.000235
	Flexispira	0.01 ± 0.02	0.03 ± 0.07	0.000237
	p-75-a5	0.33 ± 0.31	0.52 ± 0.33	0.000255
	Anaerovibrio	0.06 ± 0.05	0.03 ± 0.02	0.000406
	Ruminococcus	2.31 ± 0.89	1.55 ± 1.16	0.000494
	Fibrobacter	0.3 ± 0.6	0.14 ± 0.63	0.00108
	Faecalibacterium	0.11 ± 0.13	0.23 ± 0.31	0.00108
	Lachnospira	0.16 ± 0.15	0.09 ± 0.08	0.00238
	Succinivibrio	0.01 ± 0.03	0.04 ± 0.08	0.00238
	Elusimicrobium	0.01 ± 0.01	0 ± 0	0.00262
	Facklamia	0.01 ± 0.01	0 ± 0	0.00352
	Paraprevotella	0.01 ± 0.01	0 ± 0	0.00402
	Mucispirillum	0 ± 0.01	0.01 ± 0.02	0.00586
	Actinomyces	0 ± 0.01	0.01 ± 0.03	0.00669
	Arcanobacterium	0 ± 0	0.01 ± 0.03	0.00877
	Phascolarctobacterium	0.26 ± 0.27	0.16 ± 0.2	0.0143
	Geobacillus	0 ± 0.01	0.01 ± 0.02	0.0166
	L7A_E11	0.16 ± 0.17	0.27 ± 0.39	0.0236
	Coprococcus	0.98 ± 0.57	1.29 ± 0.85	0.0387
	Carnobacterium	0.01 ± 0.03	0.03 ± 0.13	0.0442
	Peptococcus	0 ± 0.01	0.01 ± 0.05	0.0442
	Prevotella	1.59 ± 1.8	1.53 ± 0.98	0.032
