# Supplementary material for: Dramatic Remodeling of the Gut Microbiome Around Parturition and Its Relationship With Host Serum Metabolic Changes in Sows
Source: Front Microbiol. 2019 Sep 12;10:2123. doi: 10.3389/fmicb.2019.02123 (PMC6751307; doi:10.3389/fmicb.2019.02123)
Supplement: Supplementary file 3 [file Table_3.XLSX]

## Sheet: Sheet1
Table S3. The shifts of predicted KEGG pathways of gut microbiome from LP to PO state identified in both F5 and F6 populations
group	level2	level3	F5_LP	se	F5_PO	se	F6_LP	se	F6_PO	se	P_adjust_F5	P_adjust_F6
Enrichment at the PO stage in both F5 and F6	Carbohydrate Metabolism	Amino sugar and nucleotide sugar metabolism	0.0137752	0.000201035	0.0138919	0.000310072	0.013981	0.000360049	0.0142905	0.000475125	0.026065	0.000162738
	Carbohydrate Metabolism	Fructose and mannose metabolism	0.00855368	0.000241227	0.00881264	0.000361712	0.00901413	0.000361726	0.00940443	0.000421924	1.64885e-05	1.15322e-06
	Carbohydrate Metabolism	Galactose metabolism	0.0065465	0.000226852	0.00673712	0.000272114	0.00735008	0.000422978	0.00760199	0.00054488	0.000100165	0.00673767
	Carbohydrate Metabolism	Glycolysis / Gluconeogenesis	0.0108086	0.000136078	0.0112694	0.000287315	0.0111926	0.000343274	0.0117427	0.000506997	4.22062e-11	1.46097e-07
	Carbohydrate Metabolism	Pentose phosphate pathway	0.00797737	0.000155231	0.0084309	0.000234669	0.00846643	0.000311162	0.00872045	0.000216652	1.27898e-11	4.34684e-06
	Carbohydrate Metabolism	Propanoate metabolism	0.00521506	0.000149415	0.00529464	0.000181609	0.0051866	0.000255996	0.0053127	0.000332225	0.0335937	0.00562654
	Lipid Metabolism	Glycerolipid metabolism	0.00362506	8.13371e-05	0.00380871	0.000124719	0.00401939	0.000158882	0.00408054	0.000161511	1.03468e-08	0.0160258
	Lipid Metabolism	Glycerophospholipid metabolism	0.00541038	7.94331e-05	0.005552	0.000115229	0.00563103	0.000158129	0.00570329	0.000126838	4.55304e-08	0.0143793
	Lipid Metabolism	Primary bile acid biosynthesis	0.000204399	2.05479e-05	0.000236795	3.30953e-05	0.00029965	4.78185e-05	0.000327959	6.11194e-05	8.26358e-07	0.00739348
	Lipid Metabolism	Secondary bile acid biosynthesis	0.000200706	2.03743e-05	0.000232563	3.35935e-05	0.000296149	4.93667e-05	0.000324154	6.30212e-05	1.37779e-06	0.0107118
	Lipid Metabolism	Synthesis and degradation of ketone bodies	0.000354788	3.28044e-05	0.000391504	4.72593e-05	0.000416919	7.9523e-05	0.000487019	9.50176e-05	0.000133956	3.36107e-06
	Metabolism of Cofactors and Vitamins	Porphyrin and chlorophyll metabolism	0.00785319	0.00036119	0.00841093	0.000562485	0.00755402	0.000541352	0.00782502	0.00071604	5.37565e-06	0.0420985
	Metabolism of Other Amino Acids	D-Alanine metabolism	0.00108709	3.03467e-05	0.00111941	4.45123e-05	0.00116793	4.60967e-05	0.00123502	8.40036e-05	0.000358422	2.99259e-06
	Xenobiotics Biodegradation and Metabolism	Benzoate degradation	0.0020911	9.4942e-05	0.00217668	0.00013036	0.00231649	0.000250943	0.00243461	0.000236252	0.0071509	0.000840718
	Xenobiotics Biodegradation and Metabolism	Bisphenol degradation	0.00071202	3.08379e-05	0.000724904	3.66012e-05	0.000748704	6.18442e-05	0.000764324	5.25332e-05	0.0174171	0.0154786
	Xenobiotics Biodegradation and Metabolism	Chloroalkane and chloroalkene degradation	0.00201453	9.90613e-05	0.00213013	9.53189e-05	0.0019586	0.000104176	0.0020125	0.000123884	6.6797e-06	0.0103335
	Xenobiotics Biodegradation and Metabolism	Dioxin degradation	0.000526865	2.96758e-05	0.000614945	4.72385e-05	0.000553057	5.7397e-05	0.000657565	7.19963e-05	1.91847e-11	7.49472e-09
	Xenobiotics Biodegradation and Metabolism	Nitrotoluene degradation	0.000892433	9.21396e-05	0.00104406	0.000124089	0.000685502	7.43395e-05	0.000770036	0.000134041	4.13498e-08	0.000281117
	Xenobiotics Biodegradation and Metabolism	Xylene degradation	0.000505601	2.63486e-05	0.000579962	4.31403e-05	0.000525014	4.95777e-05	0.000600228	5.59996e-05	2.77721e-11	3.17184e-08
Enrichment at the LP stage in both F5 and F6	Amino Acid Metabolism	Alanine, aspartate and glutamate metabolism	0.0107104	0.000220995	0.0103218	0.000189406	0.010609	0.000270125	0.0102234	0.000283765	8.67146e-10	4.6193e-08
	Amino Acid Metabolism	Amino acid related enzymes	0.0154816	0.000139273	0.0151888	0.000180458	0.0154763	0.000207257	0.015099	0.000335981	6.20833e-09	1.48677e-08
	Amino Acid Metabolism	Arginine and proline metabolism	0.0120296	0.000111762	0.0116822	0.000189055	0.012173	0.000305465	0.011615	0.000425641	2.77721e-11	3.37785e-09
	Amino Acid Metabolism	Cysteine and methionine metabolism	0.00978175	8.24899e-05	0.00965741	0.0001036	0.00965012	0.000231649	0.00949008	0.000255724	1.5414e-07	0.00046962
	Amino Acid Metabolism	Glycine, serine and threonine metabolism	0.00812017	0.000128915	0.00781287	0.000188426	0.00829214	0.000200475	0.00779229	0.000291605	1.44269e-09	1.54376e-09
	Amino Acid Metabolism	Histidine metabolism	0.00625271	0.000116286	0.00592948	0.000142357	0.00635201	0.000193177	0.00590477	0.000299814	5.11591e-12	1.54376e-09
	Amino Acid Metabolism	Phenylalanine metabolism	0.00198199	5.66347e-05	0.00182363	8.51658e-05	0.00175832	0.000106916	0.00166079	0.000168097	1.91847e-11	7.77702e-06
	Amino Acid Metabolism	Phenylalanine, tyrosine and tryptophan biosynthesis	0.00881912	0.000125113	0.00854774	0.000239157	0.00862692	0.000294782	0.00784915	0.000523947	4.13498e-08	4.56189e-10
	Amino Acid Metabolism	Tryptophan metabolism	0.00154283	0.000111395	0.00139254	0.000105624	0.00158409	0.000202632	0.00152605	0.000298523	5.00989e-08	0.0045433
	Amino Acid Metabolism	Valine, leucine and isoleucine biosynthesis	0.00787774	0.000102035	0.00759563	0.000218249	0.00781932	0.000181284	0.00723331	0.000371678	2.58865e-10	4.56189e-10
	Amino Acid Metabolism	Valine, leucine and isoleucine degradation	0.00227962	0.000148899	0.00198194	0.000175685	0.002274	0.000300466	0.00219036	0.000447755	8.30887e-09	0.0256817
	Biosynthesis of Other Secondary Metabolites	Butirosin and neomycin biosynthesis	0.000780091	2.69139e-05	0.000737767	3.37544e-05	0.000818725	4.38171e-05	0.000765654	4.70939e-05	6.57433e-07	1.24062e-06
	Biosynthesis of Other Secondary Metabolites	Novobiocin biosynthesis	0.00150255	2.94502e-05	0.00141096	5.40055e-05	0.00141859	6.19497e-05	0.00130764	9.46326e-05	5.11591e-12	1.33756e-08
	Biosynthesis of Other Secondary Metabolites	Phenylpropanoid biosynthesis	0.00149793	0.000107564	0.00139364	0.000101925	0.00144135	0.000101318	0.00136537	0.000142227	3.25746e-06	0.000229766
	Biosynthesis of Other Secondary Metabolites	Streptomycin biosynthesis	0.00312381	7.7622e-05	0.0029633	8.80146e-05	0.00309462	0.000154349	0.00297246	0.000160253	4.29587e-09	0.000117824
	Biosynthesis of Other Secondary Metabolites	Tropane, piperidine and pyridine alkaloid biosynthesis	0.00121046	2.66885e-05	0.00112937	4.69688e-05	0.00113279	6.57011e-05	0.00108258	9.62381e-05	1.27898e-11	0.00827729
	Carbohydrate Metabolism	Ascorbate and aldarate metabolism	0.000953435	4.15498e-05	0.000839053	6.1638e-05	0.000924254	0.000105708	0.000864383	0.000111811	1.85269e-10	0.00124673
	Carbohydrate Metabolism	C5-Branched dibasic acid metabolism	0.00325402	4.6334e-05	0.0031814	0.000109021	0.00316493	0.000103357	0.00291821	0.000181205	0.00024555	4.56189e-10
	Carbohydrate Metabolism	Citrate cycle (TCA cycle)	0.00631657	0.000175644	0.00582498	0.000275138	0.00580459	0.000435851	0.00537998	0.000412911	1.65283e-11	4.02006e-07
	Carbohydrate Metabolism	Glyoxylate and dicarboxylate metabolism	0.00480682	0.000110456	0.00456703	0.000153434	0.00482421	0.000136487	0.00467884	0.000251291	4.82503e-09	3.28225e-05
	Carbohydrate Metabolism	Pentose and glucuronate interconversions	0.00494844	0.000129853	0.00479003	0.000228383	0.00491094	0.000170952	0.00482541	0.000228541	0.00048493	0.0340183
	Energy Metabolism	Carbon fixation pathways in prokaryotes	0.0104076	0.000158062	0.0100386	0.000240487	0.0100975	0.000326876	0.0096671	0.000332675	2.77721e-11	1.46633e-08
	Energy Metabolism	Oxidative phosphorylation	0.0115723	0.00028204	0.0108586	0.000302824	0.0114335	0.000448273	0.0107315	0.000498927	4.22062e-11	1.46633e-08
	Glycan Biosynthesis and Metabolism	Glycosaminoglycan degradation	0.000643098	9.37061e-05	0.000494929	0.00010934	0.000734425	0.000172107	0.000560019	0.000185566	2.95183e-07	9.85872e-06
	Glycan Biosynthesis and Metabolism	Glycosphingolipid biosynthesis - ganglio series	0.000486714	7.05814e-05	0.0003715	8.93492e-05	0.000571655	0.000142311	0.000410939	0.000152112	5.06235e-07	3.5218e-06
	Glycan Biosynthesis and Metabolism	Glycosphingolipid biosynthesis - globo series	0.00111883	8.99248e-05	0.000984195	0.000109498	0.00128013	0.000179138	0.00105638	0.000190014	8.26358e-07	7.76837e-07
	Glycan Biosynthesis and Metabolism	Lipopolysaccharide biosynthesis	0.00211811	0.000229286	0.00135675	0.000266705	0.00168039	0.000417917	0.00134984	0.000377309	7.67386e-12	1.69225e-05
	Glycan Biosynthesis and Metabolism	Lipopolysaccharide biosynthesis proteins	0.00314475	0.000261929	0.00227365	0.000331518	0.0025599	0.000500225	0.00224538	0.000433862	1.02318e-11	0.000392775
	Glycan Biosynthesis and Metabolism	N-Glycan biosynthesis	0.000319963	3.63728e-05	0.000259791	3.36164e-05	0.000215282	4.68069e-05	0.000178332	3.43036e-05	1.91847e-11	3.01701e-06
	Glycan Biosynthesis and Metabolism	Other glycan degradation	0.00245529	0.000207639	0.00216935	0.00025253	0.00278665	0.000414011	0.00231231	0.000428343	3.48464e-06	2.18484e-06
	Lipid Metabolism	Fatty acid biosynthesis	0.00489866	0.000126694	0.0047718	7.88514e-05	0.00484579	0.000151238	0.00476472	0.00018644	1.7929e-08	0.0172415
	Lipid Metabolism	Lipid biosynthesis proteins	0.00644867	0.000108634	0.00617724	0.000143891	0.00606166	0.00019061	0.00585953	0.000204009	7.67386e-12	1.57773e-08
	Lipid Metabolism	Sphingolipid metabolism	0.00192817	0.000134043	0.00180254	0.000126537	0.00205473	0.00019579	0.00185997	0.000236925	0.000188478	3.15211e-05
	Lipid Metabolism	Steroid biosynthesis	3.47076e-05	3.80571e-05	1.68751e-05	9.69586e-06	1.03925e-05	1.21314e-05	6.57385e-06	1.21882e-05	8.30887e-09	0.00191754
	Metabolism of Cofactors and Vitamins	Biotin metabolism	0.00150942	5.82728e-05	0.00133509	6.9006e-05	0.00142123	0.000117247	0.00124662	0.000114987	5.11591e-12	1.46633e-08
	Metabolism of Cofactors and Vitamins	Folate biosynthesis	0.00388684	0.00011629	0.00359114	0.000110133	0.00376876	0.000196123	0.00355498	0.000183746	5.11591e-12	1.11257e-06
	Metabolism of Cofactors and Vitamins	Lipoic acid metabolism	0.000296057	3.77277e-05	0.000245016	3.62059e-05	0.000360437	5.06817e-05	0.000319276	7.13793e-05	1.85828e-07	0.00030235
	Metabolism of Cofactors and Vitamins	Nicotinate and nicotinamide metabolism	0.00446593	9.82149e-05	0.00433694	7.68891e-05	0.00440889	0.000123189	0.00433266	0.000132621	7.59579e-09	0.000840718
	Metabolism of Cofactors and Vitamins	One carbon pool by folate	0.00676577	0.000149493	0.00647769	0.000142881	0.00666883	0.000185219	0.00633227	0.000229075	1.17294e-09	2.80096e-09
	Metabolism of Cofactors and Vitamins	Pantothenate and CoA biosynthesis	0.00674174	5.89001e-05	0.0065772	0.00010478	0.00658524	0.000154196	0.00626549	0.000210433	1.29865e-10	1.12788e-09
	Metabolism of Cofactors and Vitamins	Vitamin B6 metabolism	0.00210081	6.80006e-05	0.00192014	8.3259e-05	0.00197877	0.000101965	0.00181871	9.15928e-05	4.22062e-11	2.80096e-09
	Metabolism of Other Amino Acids	beta-Alanine metabolism	0.00184268	6.75382e-05	0.00162688	7.97037e-05	0.00186671	0.000163442	0.00167787	0.000218881	5.11591e-12	3.09766e-08
	Metabolism of Other Amino Acids	Cyanoamino acid metabolism	0.00278497	0.000137811	0.00264834	0.000121657	0.00277728	0.000127774	0.00269737	0.000154601	3.87675e-07	0.00168559
	Metabolism of Other Amino Acids	Phosphonate and phosphinate metabolism	0.000574437	3.42315e-05	0.000550841	5.37764e-05	0.000613215	3.61097e-05	0.000553633	5.56702e-05	0.00693699	1.16605e-07
	Metabolism of Terpenoids and Polyketides	Biosynthesis of vancomycin group antibiotics	0.000575234	2.09362e-05	0.000534806	1.72535e-05	0.000584117	3.62678e-05	0.000545279	3.8591e-05	8.59472e-11	3.01701e-06
	Metabolism of Terpenoids and Polyketides	Limonene and pinene degradation	0.000969088	8.68761e-05	0.000856758	6.90854e-05	0.00100758	0.000167869	0.00095841	0.000195743	1.45467e-08	0.00262734
	Metabolism of Terpenoids and Polyketides	Polyketide sugar unit biosynthesis	0.00192584	5.55278e-05	0.00182182	5.8216e-05	0.00192815	0.000108186	0.00182213	0.00011432	1.44269e-09	1.02707e-05
	Metabolism of Terpenoids and Polyketides	Zeatin biosynthesis	0.000572234	3.13255e-05	0.000536211	3.00765e-05	0.000531365	2.70213e-05	0.000517323	2.80484e-05	7.67431e-06	0.0150657
	Xenobiotics Biodegradation and Metabolism	Ethylbenzene degradation	0.000448769	3.36526e-05	0.000408654	2.77015e-05	0.000515621	4.93393e-05	0.000496901	5.20077e-05	7.59579e-09	0.016465
