# Supplementary material for: Dramatic Remodeling of the Gut Microbiome Around Parturition and Its Relationship With Host Serum Metabolic Changes in Sows
Source: Front Microbiol. 2019 Sep 12;10:2123. doi: 10.3389/fmicb.2019.02123 (PMC6751307; doi:10.3389/fmicb.2019.02123)
Supplement: Supplementary file 4 [file Table_4.XLSX]

## Sheet: Sheet1
Table S4. The metabolite modules showing significant shifts from LP to PO state
Module	Adjust P value	Features (retention time_mz)	Compound ID	Description
M35: Dipeptides and amino acids	0.000972955	5.41_801.3756m/z	HMDB38719	Licoricesaponin E2
		5.41_791.3203m/z	HMDB38230	Bn-NCC-2
		0.80_217.0302m/z	HMDB28750	* Aspartyl-Cysteine
		1.74_173.0930m/z	HMDB34365	* L-Theanine
M22: Fatty Acyls and dipeptide	0.000114268	5.65_282.9923m/z	HMDB15039	Ethacrynic acid
		14.25_741.3638m/z	HMDB30460	Hordatine B glucoside
		14.24_620.4645n	HMDB31228	Mosinone A
		13.94_693.3656m/z	HMDB37613	Capsoside A
		13.89_369.3007m/z	HMDB40270	* Diethylhexyl adipate
		13.54_591.4252m/z	HMDB33603	* Annoglaxin
		13.61_591.4256m/z	HMDB33603	* Annoglaxin
		8.59_473.3267m/z	HMDB35221	* (3beta,17alpha,23S)-17,23-Epoxy-3,28,29-trihydroxy-27-norlanost-8-en-24-one
		8.16_317.1243m/z	HMDB28742	* Asparaginyl-Tryptophan
		8.61_317.1253m/z	HMDB29078	* Tryptophyl-Asparagine
		11.57_631.3831m/z	HMDB40851	* Calenduloside E
		9.01_359.1896m/z	HMDB30045	* Isohumulinone A
		13.94_593.4415m/z	HMDB36973	* Muricin G
M27: Glycosides	0.0238693	20.00_662.9851m/z	HMDB14912	Hydroflumethiazide
		19.99_487.1281m/z	HMDB41668	4'-Methyl-(-)-epigallocatechin 3-(4-methyl-gallate)
		21.65_526.1749m/z	HMDB41224	beta-D-Galactopyranosyl-(1->4)-2-amino-2-deoxy-beta-D-glucopyranosyl-(1->6)-D-mannose
		22.67_939.6098m/z	HMDB41511	Glycerol 2-(9Z,12Z-octadecadienoate) 1-hexadecanoate 3-O-[alpha-D-galactopyranosyl-(1->6)-beta-D-galactopyranoside]
		19.99_433.2044m/z	HMDB36131	* S-Furanopetasitin
		20.00_469.1163m/z	HMDB40408	* 7-Hydroxy-2-methyl-4-oxo-4H-1-benzopyran-5-acetic acid
		21.65_485.1459m/z	HMDB14774	* Clofibrate
		20.00_535.1324m/z	HMDB36457	* Emodinanthranol
		20.01_450.1984m/z	HMDB41515	* Benzyl gentiobioside
		20.01_457.1163m/z	HMDB39328	* Epicatechin 3-O-(4-methylgallate)
		20.00_387.1982m/z	HMDB30370	* Citroside A
		16.14_511.1665m/z	HMDB30777	* Malvidin 3-glucoside
		16.79_511.1668m/z	HMDB30777	* Malvidin 3-glucoside
		21.66_497.1485m/z	HMDB38093	* Petunidin 3-galactoside
M37: Organic sulfuric acids and derivatives	0.000127007	3.54_211.0988m/z	HMDB33373	2-Ethyl-1-hexanol sulfate
		0.89_224.0732n	HMDB33040	Propyl 1-(propylthio)propyl disulfide
		0.83_354.0717m/z	HMDB05797	Peonidin
		0.80_234.0875m/z	HMDB33456	2-Methoxy-3-methyl-9H-carbazole
		0.90_286.1337m/z	HMDB15302	Moclobemide
		0.90_249.0982m/z	HMDB15146	Metyrapone
		0.86_243.0887m/z	HMDB38126	* Genipinic acid
		0.83_233.0579m/z	HMDB32634	* Diammonium sulfite
		0.83_332.0879m/z	HMDB38584	* Piperolactam C
		0.89_229.1095m/z	HMDB14380	* Milrinone
		0.89_300.1101m/z	HMDB28706	* Arginyl-Cysteine
		0.83_276.1103m/z	HMDB28777	* Cysteinyl-Histidine
		0.83_298.0923m/z	HMDB37297	* Hexahydro-6,7-dihydroxy-5-(hydroxymethyl)-3-(2-hydroxyphenyl)-2H-pyrano[2,3-d]oxazol-2-one
		0.78_241.0229m/z	HMDB36179	* 2-Methyl-1,3-dithiolane
		0.83_203.1409m/z	HMDB31181	* Homodihydrojasmone
		0.83_689.2143m/z	HMDB29931	* Mannan
M36: Pregnane steroids and various organic compounds	7.69e-05	20.85_356.2899m/z	HMDB32033	2,4,12-Octadecatrienoic acid isobutylamide
		20.95_403.2293m/z	HMDB34159	Acetyl tributyl citrate
		21.77_728.5616m/z	HMDB35990	Cerebroside B
		22.27_467.3661m/z	HMDB35232	Rotundine B
		22.35_343.1916m/z	HMDB29525	7-(4-Hydroxy-3-methoxyphenyl)-5-methoxy-1-phenyl-3-heptanone
		21.97_522.5953m/z	HMDB37822	Tridodecylamine
		21.68_581.3659m/z	HMDB14857	Azatadine
		21.06_423.2601m/z	HMDB01938	Lisinopril
		20.82_581.3659m/z	HMDB14857	Azatadine
		19.77_400.2392m/z	HMDB41891	famprofazone
		19.36_465.3748m/z	HMDB29704	1-(2,6,6-Trimethyl-2-cyclohexen-1-yl)-1,6-heptadien-3-one
		20.45_403.2290m/z	HMDB34159	Acetyl tributyl citrate
		22.01_401.2738m/z	HMDB14771	Dexmedetomidine
		20.81_724.5227m/z	HMDB11341	PEP-16:0/18:1(11Z))
		20.92_342.2635m/z	HMDB31007	* 1-Acetoxy-2-hydroxy-16-heptadecyn-4-one
		19.84_703.5478m/z	HMDB32794	* AS 1-1
		21.16_411.2661m/z	HMDB04231	* Pantothenol
		22.14_353.2682m/z	HMDB36175	* (Cyclohexylmethyl)pyrazine
		21.35_722.5213m/z	HMDB31983	* Lucyobroside
		21.34_193.1307m/z	HMDB03148	* Argininic acid
		17.27_371.2705m/z	HMDB15502	* Methadyl Acetate
		21.02_451.2405m/z	HMDB14826	* Mycophenolate mofetil
		21.25_804.5082m/z	HMDB40418	* Majonoside R2
		21.43_383.2334m/z	HMDB40775	* Aegle marmelos Alkaloid C
		20.95_439.2300m/z	HMDB15434	* Forasartan
		22.73_766.5458m/z	HMDB30449	* 20-Deoxynarasin
		20.92_418.2578m/z	HMDB35834	* Lucidone B
		21.27_308.1998m/z	HMDB14390	* Benzatropine
		21.29_403.2361m/z	HMDB40007	* 2,3-Dihydro-6-methyl-5-(5-methyl-2-furanyl)-1H-pyrrolizine
		21.66_403.2345m/z	HMDB40007	* 2,3-Dihydro-6-methyl-5-(5-methyl-2-furanyl)-1H-pyrrolizine
		20.97_299.1107m/z	HMDB10350	* 2-Phenylethanol glucuronide
		20.09_381.1986m/z	HMDB28697	* Alanyl-Threonine
		21.69_233.1288m/z	HMDB01389	* Melatonin
		20.94_432.2399m/z	HMDB41407	* Clausarinol
		21.15_449.3355m/z	HMDB39425	* (6beta,22E)-6-Hydroxystigmasta-4,22-dien-3-one
		20.45_371.2215m/z	HMDB06755	* 3a,21-Dihydroxy-5b-pregnane-11,20-dione
		17.93_371.2217m/z	HMDB06755	* 3a,21-Dihydroxy-5b-pregnane-11,20-dione
		19.65_371.2227m/z	HMDB06755	* 3a,21-Dihydroxy-5b-pregnane-11,20-dione
		21.80_371.2218m/z	HMDB06755	* 3a,21-Dihydroxy-5b-pregnane-11,20-dione
		18.84_371.2202m/z	HMDB06755	* 3a,21-Dihydroxy-5b-pregnane-11,20-dione
		21.10_343.2617m/z	HMDB02156	* 3a,20b-Pregnanediol
		21.36_315.1582m/z	HMDB38013	* Gibberellin A120
		21.99_465.3726m/z	HMDB29704	* 1-(2,6,6-Trimethyl-2-cyclohexen-1-yl)-1,6-heptadien-3-one
		18.66_431.2757m/z	HMDB40994	* 2-(2-Methylbutanoyl)-9-(3-methyl-2E-pentenoyl)-2b,9a-dihydroxy-4Z,10(14)-oplopadien-3-one
		21.96_381.2047m/z	HMDB14825	* Fludrocortisone
		22.01_381.2060m/z	HMDB14825	* Fludrocortisone
M34: Amino acid derivative and other compound	3.93e-06	21.35_321.2211m/z	HMDB33862	3-(8,11,14-Pentadecatrienyl)phenol
		21.09_411.3012m/z	HMDB15072	Diethylpropion
		20.53_352.1719m/z	HMDB12996	Lipoyllysine
		21.12_421.0938m/z	HMDB33623	Zearalenone 4-sulfate
		21.13_305.2243m/z	HMDB41142	N-[2-(4-Prenyloxyphenyl)ethyl]tiglamide
		21.12_163.9904m/z	HMDB31803	(卤)-Methamidophos
		16.79_319.2175m/z	HMDB15563	Pargyline
		21.13_200.0056n	HMDB15366	Sevoflurane
		20.93_669.0046m/z	HMDB32721	2-Methyl-1,4-naphthalenediol bis(dihydrogen phosphate)
		20.95_395.0777m/z	HMDB38428	2-Hydroxypropyl glucosinolate
		19.48_352.1724m/z	HMDB12996	Lipoyllysine
		20.95_616.4763m/z	HMDB30100	(8'R)-Neochrome
		19.59_352.1726m/z	HMDB12996	Lipoyllysine
		21.13_251.0612m/z	HMDB14503	Sulfadiazine
		20.94_752.3871n	HMDB31615	Dioctyltin isooctylthioglycolate
		21.12_712.3331n	HMDB34195	Convalloside
		20.95_591.3858m/z	HMDB37956	(24R)-5b,8b-Epidioxyergosta-6,22E-dien-3b-ol 3-glucoside
		19.93_401.0662m/z	HMDB15427	Ceftizoxime
		20.94_163.9906m/z	HMDB31803	(卤)-Methamidophos
		20.95_313.1600m/z	HMDB32959	1-Octen-3-yl glucoside
		20.95_269.1068m/z	HMDB15302	Moclobemide
		20.95_297.1166n	HMDB14619	Duloxetine
		19.93_163.9907m/z	HMDB31803	(卤)-Methamidophos
		20.94_551.4201m/z	HMDB02890	3-cis-Hydroxy-b,e-Caroten-3'-one
		20.95_397.2116m/z	HMDB14606	Metharbital
		21.12_267.0853m/z	HMDB31237	threo-Syringoylglycerol
		18.83_365.1876m/z	HMDB14989	Dacarbazine
		19.93_184.9997m/z	HMDB40192	N-Nitrosothiazolidine-4-carboxylic acid
		21.13_261.1229m/z	HMDB14562	Secobarbital
		20.95_493.1513m/z	HMDB37338	Americanin B
		20.94_684.3759m/z	HMDB29335	Mucronine D
		21.15_249.1233m/z	HMDB04081	6-Hydroxymelatonin
		20.94_279.2146m/z	HMDB13206	9-Decenoylcholine
		19.93_233.0748m/z	HMDB29616	Diazenedicarboxamide
		19.93_709.3093m/z	HMDB41513	Isopropyl apiosylglucoside
		22.37_542.4025n	HMDB31675	3beta-Acetoxy-11alpha-methoxy-12-ursen-28-oic acid
		18.33_719.5388m/z	HMDB13164	2-Hydroxylauroylcarnitine
		21.11_491.3652m/z	HMDB15340	Dezocine
		21.13_263.0783m/z	HMDB31762	Carbadox
		21.13_95.0763m/z	HMDB12295	Trimethyl sulfonium
		25.87_893.6457m/z	HMDB35641	3-Hydroxysintaxanthin
		25.86_935.7063m/z	HMDB11593	Lactosylcermide (d18:1/20:0)
		21.12_325.2579m/z	HMDB33625	(3R,7R)-1,3,7-Octanetriol
		20.94_673.3340m/z	HMDB41541	N2-Fructopyranosylarginine
		20.96_241.0658m/z	HMDB38589	Brassicanal C
		25.88_399.1181m/z	HMDB33932	Cinnatriacetin A
		20.95_184.9979m/z	HMDB40192	N-Nitrosothiazolidine-4-carboxylic acid
		21.35_581.3672m/z	HMDB14857	Azatadine
		20.94_599.4564m/z	HMDB32996	2-Undecyl-4(1H)-quinolinone
		15.20_243.1269m/z	HMDB32855	N-Chloroacetyl-2,6-diethylaniline
		19.93_935.6086m/z	HMDB15057	Buprenorphine
		20.85_249.1698m/z	HMDB15493	Aminophenazone
		20.62_581.3677m/z	HMDB14857	Azatadine
		21.12_523.3569m/z	HMDB14616	Hexylcaine
		19.93_691.3391m/z	HMDB15566	Dalfopristin
		19.72_337.2281m/z	HMDB14951	Fentanyl
		25.92_527.4044m/z	HMDB15385	Lisdexamfetamine
		20.85_489.1216m/z	HMDB39177	1-O-Galloylglycerol
		17.28_443.2928m/z	HMDB30305	Dioscorine
		20.95_635.4338m/z	HMDB15223	Butenafine
		7.29_352.1590m/z	HMDB14450	* Mitomycin
		21.13_616.4520m/z	HMDB39594	* Hericenone G
		21.12_403.0819m/z	HMDB29712	* Thiabendazole
		21.13_439.1047m/z	HMDB39164	* L-Oxalylalbizziine
		21.13_299.1178m/z	HMDB59609	* albendazole S-oxide
		21.12_218.0744n	HMDB28783	* Cysteinyl-Proline
		21.12_622.4719m/z	HMDB39645	* Ginsenoside Rh3
		21.11_268.0897n	HMDB28992	* Phenylalanyl-Cysteine
		20.94_685.4395m/z	HMDB31059	* 2-Hydroxy-6-(8,11,14-pentadecatrienyl)benzoic acid
		20.95_413.0876m/z	HMDB33995	* Methyl (Z)-5-(5-methyl-2-thienyl)-2-penten-4-ynoate
		18.83_335.1447m/z	HMDB29873	* (S)-Spinacine
		19.93_685.4416m/z	HMDB31059	* 2-Hydroxy-6-(8,11,14-pentadecatrienyl)benzoic acid
		20.95_310.1467n	HMDB14021	* N-Desmethylcitalopram
		16.27_319.2169m/z	HMDB15563	* Pargyline
		21.12_237.1147m/z	HMDB40040	* 5H-Cyclopentapyrazine
		21.13_399.0512m/z	HMDB36933	* 1-Methyl 2-galloylgalactarate
		19.93_239.0490m/z	HMDB34259	* Bovinocidin
		20.96_191.0427n	HMDB41900	* gamma-carboxyglutamic acid
		19.93_335.1479m/z	HMDB29873	* (S)-Spinacine
		20.94_459.3112m/z	HMDB33728	* Pubesenolide
		21.12_925.6762m/z	HMDB34336	* Dolichosterone
		20.95_591.0454m/z	HMDB14724	* Diclofenac
		0.80_257.1389m/z	HMDB40352	* 2-[4-(3-Hydroxypropyl)-2-methoxyphenoxy]-1,3-propanediol
		20.35_133.0771m/z	HMDB33173	* 4-Methylpyrrolo[1,2-a]pyrazine
		21.15_309.1431m/z	HMDB35173	* 2-Carboxy-1-[5-(2-carboxy-1-pyrrolidinyl)-2-hydroxy-2,4-pentadienylidene]pyrrolidinium
		25.77_319.2158m/z	HMDB15563	* Pargyline
		20.93_283.1131m/z	HMDB31216	* Ethyl acetoacetate
		18.99_335.1447m/z	HMDB29873	* (S)-Spinacine
		25.90_921.7245m/z	HMDB33634	* (3beta,5alpha,6beta,9alpha,22E,24R)-23-Methylergosta-7,22-diene-3,5,6,9-tetrol
		21.12_220.0708n	HMDB28762	* Aspartyl-Serine
		21.13_327.2019m/z	HMDB28963	* Lysyl-Tyrosine
		21.12_318.2061n	HMDB15121	* Glycopyrrolate
		21.13_328.1490n	HMDB29777	* Cymorcin monoglucoside
		20.94_295.1864m/z	HMDB35918	* 7(14)-Bisabolene-2,3,10,11-tetrol
		19.93_253.0645m/z	HMDB34482	* MBP 1
		19.93_337.1609m/z	HMDB38706	* Perilloside A
		21.13_295.1174m/z	HMDB28825	* Glutamyl-Methionine
		18.83_340.1010m/z	HMDB10363	* 5-Hydroxy-6-methoxyindole glucuronide
		21.12_652.2792n	HMDB41246	* Secoisotetrandrine
		20.94_653.3717m/z	HMDB35336	* Ganoderic acid Mb
		21.15_520.2755m/z	HMDB38028	* Eriojaposide A
		21.12_297.1284m/z	HMDB28950	* Lysyl-Glutamate
		19.93_267.0804m/z	HMDB06483	* D-Aspartic acid
		20.94_211.0828m/z	HMDB15503	* Antipyrine
		21.97_405.3540m/z	HMDB35707	* (6alpha,7alpha,10alpha)-1(5),3-Aromadendradiene
		25.88_383.1225m/z	HMDB35514	* xi-2,3-Dihydro-2-oxo-1H-indole-3-acetic acid
		20.94_213.0475m/z	HMDB28753	* Aspartyl-Glycine
		25.87_421.2196m/z	HMDB35779	* Armillane
		20.55_335.0928m/z	HMDB00401	* 2,8-Dihydroxyadenine
		21.36_467.1187m/z	HMDB38409	* 6-(Methylthio)hexyl glucosinolate
		20.95_495.1435m/z	HMDB29281	* b-D-fructosyl-a-D-(6-O-(E))-feruloylglucoside
		20.94_321.1466m/z	HMDB30729	* Gravelliferone
		21.12_695.3813m/z	HMDB37613	* Capsoside A
		21.15_629.4983m/z	HMDB00782	* Octadecanedioic acid
		20.94_452.1196m/z	HMDB30860	* Avicularin
		21.12_285.1085m/z	HMDB30691	* Dihydrosuberenol
		21.08_209.1315m/z	HMDB32563	* 2,4-Diphenyl-1-butene
		16.81_259.1456m/z	HMDB32421	* 2-(4-Methyl-5-thiazolyl)ethyl hexanoate
		20.93_179.0536m/z	HMDB02541	* Galactonolactone
		20.94_251.1041m/z	HMDB28983	* Methionyl-Threonine
		21.36_465.1228m/z	HMDB15066	* Methacycline
		20.95_395.2159m/z	HMDB32784	* 5-Ethoxysorgoleone 358
		19.93_218.0577n	HMDB36858	* Gelatin
		20.93_336.2141m/z	HMDB06709	* Ubiquinone-2
		20.85_391.1902m/z	HMDB14875	* Meclizine
		18.83_317.1714m/z	HMDB15363	* Metoclopramide
		21.15_777.3063m/z	HMDB35110	* 8-Epidiosbulbin E acetate
		20.92_257.0944m/z	HMDB42011	* s-phenylmercapturic acid
		19.93_329.1558m/z	HMDB37107	* N1-trans-Feruloylagmatine
		21.13_321.2035m/z	HMDB12798	* 5'-Carboxy-alpha-chromanol
		19.48_311.1442m/z	HMDB34267	* L-2-Amino-3-(1-pyrazolyl)propanoic acid
		20.35_325.1600m/z	HMDB31094	* Glycerol tributanoate
		21.12_257.0768m/z	HMDB33109	* Methyl (2R*,3S*)-2,3-dihydro-3-hydroxy-2-isopropenyl-5-benzofurancarboxylate
		19.48_309.1321m/z	HMDB37772	* 8-Acetylegelolide
		18.82_337.1411m/z	HMDB15372	* Clomipramine
		19.91_235.0980m/z	HMDB33109	* Methyl (2R*,3S*)-2,3-dihydro-3-hydroxy-2-isopropenyl-5-benzofurancarboxylate
		21.07_179.0556m/z	HMDB29684	* Melizame
		21.41_251.1248m/z	HMDB15337	* Lomustine
		22.41_367.2096m/z	HMDB29565	* Demethoxyfumitremorgin C
		19.93_360.1901n	HMDB02802	* Cortisone
		16.79_353.1554m/z	HMDB33224	* (1R,4R,5S)-5-Hydroxyfenchone glucoside
		21.13_380.2044m/z	HMDB41510	* Gibberellin A98
		21.12_339.1763m/z	HMDB37147	* 5(6)-Butyl-1,4-dioxan-2-one
		19.48_313.1405m/z	HMDB37586	* Gancaonin V
		21.15_635.4513m/z	HMDB30890	* Annomuricin-D-one
		19.93_363.1579m/z	HMDB36399	* 2',7-Dihydroxy-4'-methoxy-8-prenylflavan
		21.35_367.1899m/z	HMDB31096	* Neotussilagolactone
		20.39_363.1768m/z	HMDB41510	* Gibberellin A98
		20.95_285.1311m/z	HMDB29819	* 2-Phenylethyl beta-D-glucopyranoside
		20.95_356.1840m/z	HMDB39309	* 9-[(3,7-Dimethyl-2,6-octadienyl)oxy]-7H-furo[3,2-g][1]benzopyran-7-one
		21.12_441.2961m/z	HMDB34349	* Suillin
		19.92_133.0870m/z	HMDB00624	* D-Leucic acid
		20.34_387.1790m/z	HMDB35404	* Isogingerenone B
		21.37_261.1309m/z	HMDB31216	* Ethyl acetoacetate
		16.28_355.1714m/z	HMDB28962	* Lysyl-Tryptophan
		21.11_301.0680m/z	HMDB42024	* tectorigenin
		19.93_319.1876m/z	HMDB06709	* Ubiquinone-2
		12.51_381.2038m/z	HMDB14825	* Fludrocortisone
		21.35_365.1925m/z	HMDB36944	* Gibberellin A123
		20.85_389.1949m/z	HMDB30825	* 2-(4-Allyl-2,6-dimethoxyphenoxy)-1-(3,4-dimethoxyphenyl)-1-propanol
		25.86_343.2253m/z	HMDB31059	* 2-Hydroxy-6-(8,11,14-pentadecatrienyl)benzoic acid
M10: Aprindine and furoic acid	0.000253777	9.95_206.9951m/z	HMDB33075	Methyl 1-(methylsulfinyl)propyl disulfide
		18.22_340.2775m/z	HMDB15498	Aprindine
		9.96_135.0052m/z	HMDB32994	* 3-Hydroxy-2H-pyran-2-one
M29: Conjugate bile acids and derivatives	0.00063896	8.69_556.2540n	HMDB39457	Dipiperamide C
		8.69_553.2093m/z	HMDB29626	5alpha-Ethoxy-6beta-hydroxy-5,6-dihydrophysalin B
		6.53_201.0226m/z	HMDB38967	1-Propenyl 1-(1-propenylthio)propyl disulfide
		6.22_199.0079m/z	HMDB41785	Tyrosol 4-sulfate
		8.69_915.4888m/z	HMDB40660	(3b,5b,22a,25R)-Furostane-22-methoxy-3,26-diol 3-[glucosyl-(1->2)-glucoside] 26-glucoside
		9.49_473.3230m/z	HMDB35221	Homodolicholide
		6.64_464.3011m/z	HMDB00331	Glycocholic acid
		12.30_327.2542m/z	HMDB31044	Avocadene 2-acetate
		8.69_475.2672m/z	HMDB37609	Lucidenic acid C
		8.48_375.1837m/z	HMDB41363	18-Oxocortisol
		6.97_514.2828m/z	HMDB00889	Taurocholic acid
		8.69_211.1337m/z	HMDB35085	* Vulgarole
		8.96_405.2637m/z	HMDB35288	1b-Hydroxycholic acid
		6.53_121.0668m/z	HMDB37625	4-Ethylphenol
		9.03_407.2798m/z	HMDB00320	3a,7a,12b-Trihydroxy-5b-cholanoic acid
		8.69_407.2801m/z	HMDB00320	Cholic acid
		7.68_583.3104m/z	HMDB02577	Cholic acid glucuronide
M8: Various organic compounds	3.93e-06	0.78_423.0585m/z	HMDB41173	1-O-Caffeoyl-(b-D-glucose 6-O-sulfate)
		0.83_167.0242m/z	HMDB14335	Ethchlorvynol
		0.80_148.0511m/z	HMDB14684	Fluorouracil
		4.19_252.0642m/z	HMDB30195	* gamma-Fagarine
		0.84_406.1266m/z	HMDB32878	* 13-Oxocryptopine
		0.82_292.0953m/z	HMDB41120	* 4-Phenyl-1H,3H-naphtho[1,8-cd]pyran-1,3-dione
		0.78_365.1001m/z	HMDB33304	* Gerberinol
		0.80_325.1057m/z	HMDB41296	* Moracin K
		0.78_527.1564m/z	HMDB41948	* nephritogenoside
M13: Fatty acids and ester	9.84e-06	0.78_525.8999m/z	HMDB59640	thio-molybdenum cofactor
		15.43_250.1444m/z	HMDB15088	Rizatriptan
		12.10_595.2882m/z	HMDB02160	Harderoporphyrinogen
		12.76_452.2779m/z	HMDB41085	Sambutoxin
		15.41_459.3261m/z	HMDB32879	all-trans-Carophyll yellow
		0.79_294.0692m/z	HMDB15510	* Flunitrazepam
		0.79_152.9959m/z	HMDB00126	* Glycerol 3-phosphate
		15.43_299.2579m/z	HMDB10737	* (R)-3-Hydroxy-Octadecanoic acid
		11.60_595.2884m/z	HMDB15129	* Neomycin
		15.41_149.0097m/z	HMDB00289	* Uric acid
		0.78_609.1303m/z	HMDB30239	* 6''-O-Caffeoylastragalin
		0.77_333.0590m/z	HMDB40137	* Decarbamoylgonyautoxin III
		0.79_242.0798m/z	HMDB28751	* Aspartyl-Glutamine
		0.78_607.1317m/z	HMDB39924	* 6-Hydroxykaempferol 6,7-diglucoside
		15.43_227.2008m/z	HMDB33788	* Ethyl dodecanoate
M18: Glucuronide compound	0.001382	6.28_461.1031m/z	HMDB41238	Loquatoside
		6.72_431.0937m/z	HMDB41718	* Daidzein 7-O-glucuronide
		6.17_431.0933m/z	HMDB41718	* Daidzein 7-O-glucuronide
		7.04_447.0883m/z	HMDB41832	* baicalin
M16: Glycocholate and glycoursodeoxycholic acids	0.000131158	8.17_511.3015m/z	HMDB38189	* Carindone
		8.32_511.2883m/z	HMDB30392	* Kukoamine A
		8.02_446.2908m/z	HMDB00331	* 3a,7b,12a-Trihydroxyoxocholanyl-Glycine
		8.32_446.2909m/z	HMDB00331	* 3a,7b,12a-Trihydroxyoxocholanyl-Glycine
		7.81_448.3065m/z	HMDB00708	* Glycoursodeoxycholic acid
		8.16_448.3063m/z	HMDB06898	* Chenodeoxyglycocholic acid
		8.16_537.1951m/z	HMDB36783	* Diosbulbinoside F
		8.39_449.3090m/z	HMDB34515	* Glabrolide
M23: Glycosides	0.00707107	22.61_325.2611m/z	HMDB33625	(3R,7R)-1,3,7-Octanetriol
		22.89_730.2503m/z	HMDB41149	Glucoliquiritin apioside
		22.54_263.1851m/z	HMDB32297	Glyceryl 5-hydroxydecanoate
		18.86_260.0202m/z	HMDB29418	S-Cysteinosuccinic acid
		16.89_248.0503m/z	HMDB15017	Emtricitabine
		23.41_595.1586m/z	HMDB33297	Kuwanon Z
		21.89_241.0664m/z	HMDB29592	Triacetin
		18.86_429.0850m/z	HMDB40609	Theaflavic acid
		24.68_250.9933m/z	HMDB34228	Thiolutin
		18.86_248.0506m/z	HMDB15017	Emtricitabine
		15.09_315.1884m/z	HMDB15317	Pergolide
		26.10_889.2452m/z	HMDB37913	Artomunoxanthentrione
		23.40_217.0978m/z	HMDB35665	L-1,2,3,4-Tetrahydro-beta-carboline-3-carboxylic acid
		11.67_250.0311m/z	HMDB06794	5-(2'-Carboxyethyl)-4,6-Dihydroxypicolinate
		20.56_248.0502m/z	HMDB15017	Emtricitabine
		24.71_815.2249m/z	HMDB37208	Kaempferol 3-[2''-glucosyl-6''-acetyl-galactoside] 7-glucoside
		18.85_250.0301m/z	HMDB06794	5-(2'-Carboxyethyl)-4,6-Dihydroxypicolinate
		20.55_268.9709m/z	HMDB32822	5-Sulfo-1,3-benzenedicarboxylic acid
		21.89_268.9707m/z	HMDB32822	5-Sulfo-1,3-benzenedicarboxylic acid
		5.25_321.0467m/z	HMDB35901	Thiacremonone
		21.89_593.1585m/z	HMDB39040	* Apiumoside
		15.07_291.1875m/z	HMDB14857	* Azatadine
		22.27_693.1205m/z	HMDB36319	* (R)-Skyrin 2-xyloside
		22.51_693.1240m/z	HMDB36319	* (R)-Skyrin 2-xyloside
		22.08_693.1211m/z	HMDB36319	* (R)-Skyrin 2-xyloside
		24.72_871.1924m/z	HMDB37998	* Delphinidin 3-arabinoside
		22.27_653.1285m/z	HMDB29199	* Fertaric acid
		22.52_653.1296m/z	HMDB29199	* Fertaric acid
		22.07_653.1290m/z	HMDB29199	* Fertaric acid
		20.55_371.0956m/z	HMDB41733	* Ferulic acid 4-O-glucuronide
		18.86_371.0953m/z	HMDB41733	* Ferulic acid 4-O-glucuronide
		21.89_371.0956m/z	HMDB41733	* Ferulic acid 4-O-glucuronide
		16.89_371.0948m/z	HMDB41733	* Ferulic acid 4-O-glucuronide
		11.67_248.0508m/z	HMDB37264	* 2-Hydroxy-4,7-dimethoxy-2H-1,4-benzoxazin-3(4H)-one
		18.86_485.1100m/z	HMDB38455	* Kaempferide 7-glucoside
		20.55_355.0639m/z	HMDB40570	* 2-O-p-Coumaroylhydroxycitric acid
		16.89_355.0641m/z	HMDB40570	* 2-O-p-Coumaroylhydroxycitric acid
		18.86_281.0434m/z	HMDB31898	* Porric acid C
		14.65_281.0432m/z	HMDB31898	* Porric acid C
		21.89_355.0640m/z	HMDB40570	* 2-O-p-Coumaroylhydroxycitric acid
		19.34_355.0640m/z	HMDB40570	* 2-O-p-Coumaroylhydroxycitric acid
		19.17_355.0642m/z	HMDB40570	* 2-O-p-Coumaroylhydroxycitric acid
		20.55_281.0434m/z	HMDB31898	* Porric acid C
		14.65_337.0683m/z	HMDB34129	* Dehydroneotenone
		14.64_297.0752m/z	HMDB34126	* Gyrocyanin
		23.88_369.2979m/z	HMDB31063	* (Z)-3-Methyl-4-decenoic acid
M9: Oligosaccharides	9.45e-07	0.78_381.1074m/z	HMDB35514	xi-2,3-Dihydro-2-oxo-1H-indole-3-acetic acid
		0.80_379.0829m/z	HMDB33623	Zearalenone 4-sulfate
		0.80_539.1356m/z	HMDB31987	Sulforhodamine B
		0.83_632.2034m/z	HMDB00825	* 3'-Sialyllactose
		0.80_375.0687m/z	HMDB37691	* Limocitrol
		0.87_673.2302m/z	HMDB06584	* 6-Sialyl-N-acetyllactosamine
		0.83_558.0640m/z	HMDB01178	* Adenosine diphosphate ribose
		1.29_243.0618m/z	HMDB00296	* Uridine
		0.87_179.0559m/z	HMDB01889	* Theophylline
		0.81_341.1084m/z	HMDB29880	* Neotrehalose
		0.80_161.0459m/z	HMDB01889	* Theophylline
M31: Long chain fatty acids	3.67e-05	22.15_564.4098m/z	HMDB38474	Dilauryl 3,3'-thiodipropionate
		23.09_577.4681m/z	HMDB37798	(S)-10,16-Dihydroxyhexadecanoic acid
		22.16_651.4271m/z	HMDB11627	Farnesylcysteine
		21.84_577.4689m/z	HMDB37798	(S)-10,16-Dihydroxyhexadecanoic acid
		22.42_578.4784m/z	HMDB40918	Corepoxylone
		22.12_465.3752m/z	HMDB29704	1-(2,6,6-Trimethyl-2-cyclohexen-1-yl)-1,6-heptadien-3-one
		23.27_543.4657m/z	HMDB06294	16-hydroxy hexadecanoic acid
		20.93_471.2863m/z	HMDB39024	* 5,8-Epoxy-5,8-dihydro-3-hydroxy-8'-apo-b,y-carotenal
		21.83_543.3968m/z	HMDB14655	* Dextromethorphan
		21.49_515.3645m/z	HMDB14045	* 3-Methoxymorphinan
		22.42_617.4740m/z	HMDB31379	* Annosquamosin B
		22.17_617.4749m/z	HMDB31379	* Annosquamosin B
		21.69_563.4148m/z	HMDB01063	* 3-Hexaprenyl-4,5-Dihydroxybenzoic acid
		22.74_741.4084m/z	HMDB32841	* 5-Megastigmen-7-yne-3,9-diol 9-glucoside
		20.95_463.3019m/z	HMDB35973	* Lucidenic acid M
		22.76_654.4531m/z	HMDB39446	* Ginsenoside Rh7
		22.34_593.4739m/z	HMDB29978	* Avenoleic acid
		21.92_593.4729m/z	HMDB29978	* Avenoleic acid
M26: Long fatty acids	7.54e-05	1.14_96.9606m/z	HMDB32444	Oat gum
		17.18_149.9946m/z	HMDB00370	2-Amino-3-phosphonopropionic acid
		9.94_397.1083m/z	HMDB32389	Methyl acrylate-divinylbenzene, completely hydrolyzed, copolymer
		17.69_309.1745m/z	HMDB34579	8-O-Methyloblongine
		17.87_265.1479m/z	HMDB33483	6,7-Dihydro-4-(hydroxymethyl)-2-(p-hydroxyphenethyl)-7-methyl-5H-2-pyrindinium
		12.72_321.2106m/z	HMDB38192	p-Menth-3-ene-3-thiol
		0.75_316.9477m/z	HMDB14786	Mitotane
		0.75_248.9603m/z	HMDB33269	5-(4-Chloro-3-hydroxy-1-butynyl)-2,2'-bithiophene
		6.08_261.1342m/z	HMDB31897	Phaseolic acid
		0.75_112.9863m/z	HMDB14118	trifluoroacetic acid
		9.40_220.1468m/z	HMDB15299	Procarbazine
		12.25_257.2120m/z	HMDB31061	10-Hydroxymyristic acid methyl ester
		0.74_827.3539m/z	HMDB30329	Neopetasitenine
		0.75_971.3157m/z	HMDB12253	Maltohexaose
		17.61_179.0323m/z	HMDB40164	4-Methyldibenzothiophene
		17.12_248.9729m/z	HMDB33822	3,5-Dichloro-4-hydroxy-2-methoxy-6-methylbenzoic acid
		11.67_265.1480m/z	HMDB33483	6,7-Dihydro-4-(hydroxymethyl)-2-(p-hydroxyphenethyl)-7-methyl-5H-2-pyrindinium
		0.73_951.4952m/z	HMDB41021	Calenduloside H methyl ester
		13.76_455.2496m/z	HMDB00907	Sulfolithocholic acid
		8.92_415.2335m/z	HMDB15434	Forasartan
		1.13_263.0075m/z	HMDB38142	5,8-Dihydro-6-(4-methyl-3-pentenyl)-1,2,3,4-tetrathiocin
		17.23_201.0058m/z	HMDB12236	Imidazole acetol-phosphate
		17.13_107.9400m/z	HMDB34828	Nitrosylsulfuric acid
		0.77_679.6786n	HMDB11771	Cer(d18:0/26:0)
		14.31_415.2274m/z	HMDB14324	Ramipril
		6.35_332.0193m/z	HMDB14952	Meloxicam
		17.16_121.9998m/z	HMDB29188	5-hydroxymethyl-2-furanoate
		17.26_209.0206m/z	HMDB01343	Mevalonic acid-5P
		17.25_185.0104m/z	HMDB31665	Daucic acid
		17.69_435.2728m/z	HMDB29949	Pangamic acid
		13.62_555.9808m/z	HMDB15425	Cefotetan
		18.09_505.3553m/z	HMDB34519	Theasapogenol A
		17.17_118.0086m/z	HMDB15457	Dihydroxyaluminium
		0.77_912.5536m/z	HMDB15015	Sirolimus
		11.64_381.1130m/z	HMDB35514	xi-2,3-Dihydro-2-oxo-1H-indole-3-acetic acid
		17.54_415.2332m/z	HMDB15434	Forasartan
		13.98_579.0789m/z	HMDB40610	Epitheaflavic acid 3'-gallate
		17.27_109.9998m/z	HMDB41861	cyanuric acid
		6.94_196.9841m/z	HMDB11750	Dihydroxyacetone Phosphate Acyl Ester
		14.09_611.0875m/z	HMDB29411	Prebetanin
		15.24_459.3264m/z	HMDB32879	all-trans-Carophyll yellow
		13.95_625.1062m/z	HMDB34258	Amritoside
		18.09_519.3714m/z	HMDB38388	Cyclopassifloic acid B
		15.15_683.1458m/z	HMDB30532	Agrocin 84
		17.08_915.5968m/z	HMDB41511	Glycerol 2-(9Z,12Z-octadecadienoate) 1-hexadecanoate 3-O-[alpha-D-galactopyranosyl-(1->6)-beta-D-galactopyranoside]
		15.41_83.0260m/z	HMDB14405	Cycloserine
		9.16_605.1958m/z	HMDB38864	4-O-beta-D-Galactopyranosyl-D-xylose
		17.23_915.5964m/z	HMDB41511	Glycerol 2-(9Z,12Z-octadecadienoate) 1-hexadecanoate 3-O-[alpha-D-galactopyranosyl-(1->6)-beta-D-galactopyranoside]
		14.04_637.1373m/z	HMDB37541	* Patuletin 3-gentiobioside
		15.79_299.2579m/z	HMDB10737	* (R)-3-Hydroxy-Octadecanoic acid
		10.23_293.1791m/z	HMDB14607	* Sodium Tetradecyl Sulfate
		0.74_963.3280m/z	HMDB06627	* Sialyl Lex tetra
		12.90_271.2274m/z	HMDB10734	* (R)-3-Hydroxy-hexadecanoic acid
		8.27_431.2279m/z	HMDB37823	* Glucosyl (2E,6E,10x)-10,11-dihydroxy-2,6-farnesadienoate
		9.83_293.1796m/z	HMDB14607	* Sodium Tetradecyl Sulfate
		17.21_168.9912m/z	HMDB01473	* Dihydroxyacetone phosphate
		7.47_173.1184m/z	HMDB34040	* 2,4,6-Triethyl-1,3,5-trioxane
		12.48_271.2279m/z	HMDB10734	* (R)-3-Hydroxy-hexadecanoic acid
		8.17_431.2280m/z	HMDB37823	* Glucosyl (2E,6E,10x)-10,11-dihydroxy-2,6-farnesadienoate
		17.41_299.2584m/z	HMDB10737	* (R)-3-Hydroxy-Octadecanoic acid
		17.25_189.0028m/z	HMDB03974	* Oxalosuccinic acid
		17.90_353.2005m/z	HMDB40701	* 9-Hydroxy-7-megastigmen-3-one glucoside
		12.27_271.2277m/z	HMDB10734	* (R)-3-Hydroxy-hexadecanoic acid
		16.84_529.3043m/z	HMDB30392	* Kukoamine A
		16.10_355.2848m/z	HMDB33372	* Stearoyllactic acid
		17.64_431.2280m/z	HMDB37823	* Glucosyl (2E,6E,10x)-10,11-dihydroxy-2,6-farnesadienoate
		17.95_477.3247m/z	HMDB38495	* Polyporusterone A
		7.79_417.2114m/z	HMDB14984	* Flurandrenolide
		10.47_213.1491m/z	HMDB10727	* 3-Oxododecanoic acid
		17.52_431.2275m/z	HMDB37823	* Glucosyl (2E,6E,10x)-10,11-dihydroxy-2,6-farnesadienoate
		8.66_251.0920m/z	HMDB38551	* Methyl 3,4,5-trimethoxycinnamate
		9.08_213.1490m/z	HMDB10727	* 3-Oxododecanoic acid
		17.12_166.0162m/z	HMDB01330	* 2-Amino-3-carboxymuconic acid semialdehyde
		10.93_257.1759m/z	HMDB00872	* Tetradecanedioic acid
		9.60_309.1702m/z	HMDB34579	* 8-O-Methyloblongine
		11.53_241.1807m/z	HMDB32370	* L-Menthyl (R,S)-3-hydroxybutyrate
		10.05_229.1807m/z	HMDB36133	* 3-[[5-Methyl-2-(1-methylethyl)cyclohexyl]oxy]-1,2-propanediol
		17.07_169.0167m/z	HMDB32289	* Furfuryl propyl disulfide
		14.52_415.1419m/z	HMDB33012	* Vestitone 7-glucoside
		17.89_363.2510m/z	HMDB36803	* 6-O-Acetylaustroinulin
		7.87_321.0761m/z	HMDB37110	* 4-(3,4-Dihydroxyphenyl)-2,3-dihydro-2,3-dihydroxy-1H-phenalen-1-one
		17.97_363.2519m/z	HMDB36803	* 6-O-Acetylaustroinulin
		8.52_199.1340m/z	HMDB32662	* (S)-9-Hydroxy-10-undecenoic acid
		14.64_377.2723m/z	HMDB36568	* Persenone A
		15.43_138.0202m/z	HMDB01241	* 2-Aminomuconic acid
		12.52_377.2715m/z	HMDB36568	* Persenone A
		8.63_227.1289m/z	HMDB00933	* Traumatic acid
		12.05_377.2661m/z	HMDB36568	* Persenone A
		4.85_308.0762m/z	HMDB10319	* Inodxyl glucuronide
		10.77_227.1646m/z	HMDB35881	* 11-Hydroxy-9-tridecenoic acid
		8.59_221.1175m/z	HMDB14862	* Imiquimod
		10.54_227.1648m/z	HMDB35881	* 11-Hydroxy-9-tridecenoic acid
		9.33_215.1649m/z	HMDB40169	* xi-5-Hydroxydodecanoic acid
		7.36_229.0505m/z	HMDB33329	* Coriandrin
		12.32_377.2716m/z	HMDB36568	* Persenone A
		14.87_377.2695m/z	HMDB36568	* Persenone A
		17.35_377.2713m/z	HMDB36568	* Persenone A
		15.52_138.0193m/z	HMDB02658	* 6-Hydroxynicotinic acid
		15.30_138.0192m/z	HMDB02658	* 6-Hydroxynicotinic acid
		10.39_227.1663m/z	HMDB35881	* 11-Hydroxy-9-tridecenoic acid
		10.03_194.0823m/z	HMDB15506	* Phenazopyridine
		6.90_171.1027m/z	HMDB36213	* cis-3-Hexenyl lactate
		13.19_269.2122m/z	HMDB37798	* (S)-10,16-Dihydroxyhexadecanoic acid
		16.85_339.1998m/z	HMDB40619	* Piperoic acid
		7.20_375.1810m/z	HMDB00332	* 18-Oxocortisol
		8.23_301.1656m/z	HMDB31094	* Glycerol tributanoate
		17.27_331.2671m/z	HMDB31126	* 3,4-Dimethyl-5-pentyl-2-furanundecanoic acid
		7.17_391.1757m/z	HMDB36603	* Pteroside D
		17.40_331.2666m/z	HMDB31126	* 3,4-Dimethyl-5-pentyl-2-furanundecanoic acid
		9.40_293.1759m/z	HMDB15026	* Granisetron
		6.08_187.0974m/z	HMDB32258	* (+/-)-Ethyl 3-acetoxy-2-methylbutyrate
		17.30_449.3094m/z	HMDB38797	* Uralenolide
		11.45_221.1547m/z	HMDB35593	* Rishitin
		12.50_447.1319m/z	HMDB36561	* Agnuside
		6.48_213.0558m/z	HMDB30813	* Cassiachromone
		17.78_145.0159m/z	HMDB32741	* S-2-Propenyl 1-propanesulfinothioate
		15.21_210.9996m/z	HMDB11734	* D-Arabinose 5-phosphate
		15.63_211.0010m/z	HMDB06534	* D-Xylulose 1-phosphate
		17.12_141.0206m/z	HMDB00398	* 3-Oxoadipic acid
		17.95_141.0195m/z	HMDB00398	* 3-Oxoadipic acid
		18.09_349.2417m/z	HMDB37961	* gamma-Eudesmol rhamnoside
		17.15_161.0094m/z	HMDB33963	* Allicin
		17.57_297.2440m/z	HMDB31008	* (+)-15,16-Dihydroxyoctadecanoic acid
		16.53_145.0146m/z	HMDB41393	* (E)-1-Propenyl 2-propenyl disulfide
		17.70_241.2171m/z	HMDB37306	* Pentyl decanoate
		12.38_311.2026m/z	HMDB34632	* (4E,9a)-9-(3-Methyl-2E-pentenoyloxy)-4,10(14)-oplopadien-3-one
		10.83_311.2219m/z	HMDB10208	* 15,16-DiHODE
		8.47_305.0818m/z	HMDB37111	* Musanolone C
		15.74_429.1934m/z	HMDB10349	* Estradiol-17alpha 3-D-glucuronoside
		17.64_227.2015m/z	HMDB33788	* Ethyl dodecanoate
		8.66_207.1026m/z	HMDB33778	* Elemicin
		8.76_193.0868m/z	HMDB29707	* 2-Amino-3,4-dimethylimidazo[4,5-f]quinoline
		9.40_207.1390m/z	HMDB37776	* 5,9:6,9-Diepoxy-3-megastigmene
		9.14_251.1630m/z	HMDB40685	* 2,3-Dihydroabscisic alcohol
		12.16_205.1601m/z	HMDB30427	* Linalyl butyrate
		8.96_177.0922m/z	HMDB37725	* Hexyl 2-furoate
		11.00_313.1818m/z	HMDB36726	* ent-15-Kaurene-17,19-dioic acid
		11.87_235.1701m/z	HMDB36687	* Tanavulgarol
		12.50_299.2018m/z	HMDB36930	* Grandiflorolic acid
		17.27_299.2015m/z	HMDB12788	* 4-OH-Retinal
		11.33_233.1546m/z	HMDB38698	* xi-2-Hydroxy-1,3,5-bisabolatrien-9-one
M4: Organic acids and derivatives	1.26e-06	14.80_508.1696n	HMDB39695	4,7-Didehydroneophysalin B
		0.75_773.3745m/z	HMDB40771	Betavulgaroside II
		16.05_361.3103m/z	HMDB38380	Triton X 100
		14.01_551.0163m/z	HMDB29513	Myricatin
		14.77_436.1407m/z	HMDB01354	5,10-Methenyltetrahydrofolic acid
		14.75_433.1805m/z	HMDB14729	Fluocinolone Acetonide
		14.75_429.1784m/z	HMDB32622	Phenethyl rutinoside
		14.78_585.4858m/z	HMDB38713	Erythrinasinate A
		14.78_426.1931n	HMDB35867	11,13-Dihydrotaraxinic acid glucosyl ester
		14.78_461.1122n	HMDB29238	Cyanidin 3-O-(6''-acetyl-arabinoside)
		6.60_255.1134m/z	HMDB35193	1-(9H-Pyrido[3,4-b]indol-1-yl)-1,4-butanediol
		14.78_665.4289m/z	HMDB39050	Notoginsenoside T2
		14.80_723.3930m/z	HMDB30914	Alliospiroside C
		6.82_255.1134m/z	HMDB35193	1-(9H-Pyrido[3,4-b]indol-1-yl)-1,4-butanediol
		14.78_482.1698n	HMDB37042	Melleolide D
		13.76_382.1443m/z	HMDB14898	Meropenem
		6.68_255.1134m/z	HMDB35193	1-(9H-Pyrido[3,4-b]indol-1-yl)-1,4-butanediol
		15.79_394.2563m/z	HMDB13038	Prostaglandin E2 ethanolamide
		13.76_471.1302m/z	HMDB40512	4',5,6-Trimethylscutellarein 7-glucoside
		14.27_367.1636m/z	HMDB41255	(2S)-2-Butanol O-[b-D-Apiofuranosyl-(1->6)-b-D-glucopyranoside]
		14.77_444.0894m/z	HMDB29251	Pinotin A aglycone
		13.32_423.1472m/z	HMDB41225	b-D-Xylopyranosyl-(1->4)-a-L-rhamnopyranosyl-(1->2)-D-fucose
		14.02_444.1529m/z	HMDB31697	Lucuminamide
		14.01_407.1055m/z	HMDB34757	4-Methoxybenzenepropanol 1-(2-sulfoglucoside)
		14.93_481.1194m/z	HMDB39926	Lyoniresinol 9'-sulfate
		12.07_284.2237m/z	HMDB13250	Myristoylglycine
		13.31_425.1475m/z	HMDB34032	6-(2-Carboxyethyl)-7-hydroxy-2,2-dimethyl-4-chromanone glucoside
		14.01_651.3685m/z	HMDB15362	Saquinavir
		14.92_365.2197m/z	HMDB33523	(-)-Pyrifolidine
		13.31_406.1456m/z	HMDB15315	Domperidone
		14.00_398.1319m/z	HMDB41970	oxmetidine
		14.93_426.1623m/z	HMDB15200	Glipizide
		12.72_325.2748m/z	HMDB31923	10,20-Dihydroxyeicosanoic acid
		14.73_639.4109m/z	HMDB02741	Fucoxanthin
		14.78_345.1884m/z	HMDB30730	3-(1,1-Dimethyl-2-propenyl)-8-(3-methyl-2-butenyl)xanthyletin
		14.03_423.1551m/z	HMDB41225	b-D-Xylopyranosyl-(1->4)-a-L-rhamnopyranosyl-(1->2)-D-fucose
		14.01_438.1703m/z	HMDB15152	Minocycline
		15.80_449.1995m/z	HMDB42013	sofalcone
		12.22_339.2541m/z	HMDB05076	13,14-Dihydro PGF-1a
		13.61_283.2436m/z	HMDB30482	Cardanolmonoene
		0.68_158.9785m/z	HMDB33206	Arsenobetaine
		13.36_312.2516m/z	HMDB13034	Palmitoylglycine
		14.26_373.2349m/z	HMDB06472	Calcitroic acid
		9.71_281.1764m/z	HMDB33630	Lactapiperanol C
		9.14_461.2090m/z	HMDB15530	Solifenacin
		14.53_460.1920m/z	HMDB14760	Nicardipine
		14.20_285.2574m/z	HMDB33872	3-Pentadecylphenol
		13.59_527.0519m/z	HMDB01399	4,6-Dideoxy-4-oxo-dTDP-D-glucose
		14.78_415.1809m/z	HMDB34899	1,1'-Ethylidenebistryptophan
		14.20_429.1761m/z	HMDB32622	Phenethyl rutinoside
		15.76_715.4427m/z	HMDB34538	Mubenin B
		14.67_338.1561m/z	HMDB15147	Cinacalcet
		0.75_173.1045m/z	HMDB00517	* L-Arginine
		2.57_336.0724m/z	HMDB13189	* 3-Indole carboxylic acid glucuronide
		8.13_443.2279m/z	HMDB29349	* Neryl rhamnosyl-glucoside
		15.26_333.2793m/z	HMDB31099	* (all-Z)-7,10,13-Docosatrienoic acid
		14.78_398.1558m/z	HMDB15686	* Pipazethate
		14.74_627.4470m/z	HMDB41362	* Annohexocin
		9.57_213.1491m/z	HMDB10727	* 3-Oxododecanoic acid
		13.76_321.2057m/z	HMDB38192	* p-Menth-3-ene-3-thiol
		14.92_455.1902m/z	HMDB05039	* Sildenafil
		14.92_307.2642m/z	HMDB36827	* Sclareol
		15.26_295.2641m/z	HMDB35575	* 4,6-Nonadecanedione
		14.01_408.1606m/z	HMDB14039	* 5-Hydroxyfluvastatin
		13.31_427.1438m/z	HMDB41221	* b-D-Xylopyranosyl-(1->4)-a-L-rhamnopyranosyl-(1->2)-L-arabinose
		14.01_337.1820m/z	HMDB40634	* Piperochromanoic acid
		13.99_649.3727m/z	HMDB40682	* 23-trans-p-Coumaroyloxytormentic acid
		14.67_431.1883m/z	HMDB36131	* S-Furanopetasitin
		8.33_241.1444m/z	HMDB30987	* 2-Carboxy-4-dodecanolide
		13.52_271.2278m/z	HMDB10734	* (R)-3-Hydroxy-hexadecanoic acid
		10.83_315.2541m/z	HMDB31008	* (+)-15,16-Dihydroxyoctadecanoic acid
		15.11_447.3471m/z	HMDB34423	* 2-Deoxycastasterone
		15.13_333.2795m/z	HMDB02823	* Docosatrienoic acid
		9.69_213.1497m/z	HMDB10727	* 3-Oxododecanoic acid
		15.95_443.2468m/z	HMDB10340	* Retinyl beta-glucuronide
		9.06_399.1212m/z	HMDB30687	* Cyclomorusin
		17.39_351.3273m/z	HMDB35564	* 6,8-Tricosanedione
		14.69_481.1896m/z	HMDB30043	* Isoaustin
		13.52_225.2245m/z	HMDB31078	* Pentadecanal
		0.89_316.1141m/z	HMDB00489	* Aspartylglycosamine
		14.80_485.1993m/z	HMDB35590	* 15-Acetoxyscirpene-3,4-diol 4-O-a-D-glucopyranoside
		11.12_241.1807m/z	HMDB32370	* L-Menthyl (R,S)-3-hydroxybutyrate
		8.98_631.2394m/z	HMDB39340	* Ichangin 4-glucoside
		14.78_381.1731m/z	HMDB33237	* 1,2,10-Trihydroxydihydro-trans-linalyl oxide 7-O-beta-D-glucopyranoside
		14.76_410.1759m/z	HMDB15227	* Fluvastatin
		12.52_299.2590m/z	HMDB14648	* Tridihexethyl
		14.01_396.1783n	HMDB38717	* (10S,11R)-Pterosin C 4-glucoside
		14.76_444.1662m/z	HMDB30246	* Narceine
		14.78_391.1790m/z	HMDB36603	* Pteroside D
		13.76_401.1479m/z	HMDB42041	* tiracizine
		14.75_446.1676m/z	HMDB03324	* Biotripyrrin-b
		13.99_427.1632m/z	HMDB15559	* Thioproperazine
		11.73_243.1964m/z	HMDB02261	* 2-Hydroxymyristic acid
		14.78_625.4269m/z	HMDB38700	* Peltatol B
		13.76_391.1178m/z	HMDB35828	* Lactupicrin
		13.00_323.2593m/z	HMDB29797	* (Z)-15-Oxo-11-eicosenoic acid
		14.02_415.1381m/z	HMDB33280	* 8-Acetoxypinoresinol
		15.35_359.2953m/z	HMDB06246	* Tetracosatetraenoic acid (24:4n-6)
		14.01_430.1265n	HMDB33098	* 5,7-Dihydroxy-6-methoxyflavone 5-rhamnoside
		14.68_365.1640m/z	HMDB41364	* Secoeremopetasitolide A
		9.44_257.1758m/z	HMDB00872	* Tetradecanedioic acid
		7.17_407.2071m/z	HMDB36836	* Cascarillin
		14.27_451.1764m/z	HMDB35921	* Limonin
		5.70_316.1667m/z	HMDB28940	* Leucyl-Tryptophan
		5.23_243.1719m/z	HMDB28932	* Leucyl-Isoleucine
		15.80_377.2683m/z	HMDB36568	* Persenone A
		6.17_359.1259m/z	HMDB40350	* 6,11-Dihydroxy-3-methyl-3-(4-methyl-3-pentenyl)-3H,7H-pyrano[2,3-c]xanthen-7-one
		14.28_267.2326m/z	HMDB40888	* 2,4-Heptadecanedione
		14.92_375.2513m/z	HMDB39278	* [12]-Gingerdione
		14.24_355.2647m/z	HMDB38522	* 2-(10-Heptadecenyl)-6-hydroxybenzoic acid
		7.97_227.1291m/z	HMDB31696	* Dibutyl malate
		11.05_269.2121m/z	HMDB30978	* 11-Oxohexadecanoic acid
		13.76_399.1473m/z	HMDB38928	* Lirioresinol A
		14.01_417.1344m/z	HMDB40675	* Artonin J
		14.02_425.1629m/z	HMDB39912	* Mangostenol
		14.28_413.1625m/z	HMDB30503	* (2S,4S,6S)-2-[2-(4-Hydroxy-3-meyhoxyphenyl)ethyl]tetrahydro-6-(4,5-dihydroxy-3-methoxyphenyl)-2H-pyran-4-yl 4-acetate
		13.54_171.1028m/z	HMDB40165	* Butyl levulinate
		10.39_269.2120m/z	HMDB30978	* 11-Oxohexadecanoic acid
		14.53_399.2511m/z	HMDB30065	* Colupulone
		14.53_331.2644m/z	HMDB31126	* 3,4-Dimethyl-5-pentyl-2-furanundecanoic acid
		1.71_227.0673m/z	HMDB15023	* Pemirolast
		14.78_379.1786m/z	HMDB34575	* 3'-Hydroxy-T2-triol
		14.78_281.2488m/z	HMDB10737	* (R)-3-Hydroxy-Octadecanoic acid
		14.93_453.1930m/z	HMDB35684	* Deacetylnomilin
		13.76_435.1276m/z	HMDB34573	* Phenethyl 6-galloylglucoside
		14.00_479.0849m/z	HMDB39180	* Methyl 4,6-di-O-galloyl-beta-D-glucopyranoside
		13.31_451.0713m/z	HMDB37075	* (Z)-Resveratrol 3-(2''-sulfoglucoside)
		14.51_305.2486m/z	HMDB29797	* (Z)-15-Oxo-11-eicosenoic acid
		14.26_305.2486m/z	HMDB10378	* 5,8,11-Eicosatrienoic acid
		15.75_211.0003m/z	HMDB11734	* D-Arabinose 5-phosphate
		14.45_445.3315m/z	HMDB32123	* (3beta,5alpha,6alpha,9alpha,22E,24R)-Ergosta-7,22-diene-3,5,6,9-tetrol
		6.06_131.0372m/z	HMDB13141	* 1-Methylhypoxanthine
		14.78_349.2359m/z	HMDB00449	* 5a-Tetrahydrocorticosterone
		16.85_337.3112m/z	HMDB02068	* Erucic acid
		17.99_365.3425m/z	HMDB35562	* 5,7-Tetracosanedione
		14.70_357.2793m/z	HMDB06323	* Tetracosapentaenoic acid (24:5n-3)
		11.46_297.2436m/z	HMDB31008	* (+)-15,16-Dihydroxyoctadecanoic acid
		11.71_297.2437m/z	HMDB31008	* (+)-15,16-Dihydroxyoctadecanoic acid
		15.80_309.2798m/z	HMDB35573	* 5,7-Icosanedione
		14.92_407.1897m/z	HMDB15396	* Paliperidone
		13.32_377.1429m/z	HMDB39953	* 1-(3-Methylbutanoyl)-6-apiosylglucose
		11.55_297.2435m/z	HMDB31008	* (+)-15,16-Dihydroxyoctadecanoic acid
		14.83_357.2786m/z	HMDB06323	* Tetracosapentaenoic acid (24:5n-3)
		0.89_227.1036m/z	HMDB28871	* Hydroxyprolyl-Proline
		0.75_241.0918m/z	HMDB29041	* Serinyl-Histidine
		14.76_455.1003m/z	HMDB37342	* Apigenin 7-O-(6''-O-acetylglucoside)
		14.00_379.1579m/z	HMDB31956	* Prenyl apiosyl-(1->6)-glucoside
		14.75_427.1792m/z	HMDB00851	* Pyridinoline
		14.01_419.1476m/z	HMDB30688	* Cyclomulberrin
		13.61_327.2329m/z	HMDB35185	* Retinol acetate
		13.83_403.1532m/z	HMDB30785	* Mammeigin
		14.20_329.2486m/z	HMDB32257	* Ethyl abietate
		11.65_337.2374m/z	HMDB02265	* 14,15-DiHETrE
		6.06_146.0607m/z	HMDB05785	* Indole-3-carbinol
		14.67_377.1637m/z	HMDB38717	* (10S,11R)-Pterosin C 4-glucoside
		12.03_295.2278m/z	HMDB04670	* Alpha-dimorphecolic
		11.85_295.2266m/z	HMDB29978	* Avenoleic acid
		11.70_295.2281m/z	HMDB00782	* Octadecanedioic acid
		12.25_295.2268m/z	HMDB04670	* Alpha-dimorphecolic
		9.26_187.1338m/z	HMDB39470	* (1S,2S,4R,8R)-p-Menthane-1,2,9-triol
		13.31_277.2172m/z	HMDB30962	* Calendic acid
		12.52_295.2277m/z	HMDB29978	* Avenoleic acid
		13.42_277.2169m/z	HMDB30962	* Calendic acid
		11.35_295.2279m/z	HMDB31679	* (9xi,10xi,12xi)-9,10-Dihydroxy-12-octadecenoic acid
		11.58_295.2280m/z	HMDB31679	* (9xi,10xi,12xi)-9,10-Dihydroxy-12-octadecenoic acid
		14.68_295.2252m/z	HMDB04670	* Alpha-dimorphecolic
		10.94_295.2287m/z	HMDB00782	* Octadecanedioic acid
		10.88_295.2280m/z	HMDB31679	* (9xi,10xi,12xi)-9,10-Dihydroxy-12-octadecenoic acid
		14.79_421.1653m/z	HMDB30861	* Kuwanon D
		14.01_347.2203m/z	HMDB06755	* 3a,21-Dihydroxy-5b-pregnane-11,20-dione
		13.76_253.2173m/z	HMDB31711	* 15-Hexadecanolide
		13.00_415.3216m/z	HMDB12453	* 3 beta-Hydroxy-5-cholestenoate
		14.00_279.2326m/z	HMDB05048	* 10E,12Z-Octadecadienoic acid
		13.31_345.2070m/z	HMDB30280	* (-)-Chimonanthine
		14.26_405.1710m/z	HMDB36596	* beta-Mangostin
		13.76_353.1424m/z	HMDB41513	* Isopropyl apiosylglucoside
		14.27_335.2198m/z	HMDB04692	* 12(R)-HPETE
M14: Ornithine, arginine and dopamine	2.25e-05	4.74_269.0677m/z	HMDB35589	* Phlorin
		4.58_285.0617m/z	HMDB41272	* Uralenneoside
		0.80_174.0885m/z	HMDB03148	* Argininic acid
		0.79_131.0828m/z	HMDB00214	* Ornithine
		0.80_189.0404m/z	HMDB37815	* 5-(Methylthio)-2-[(methylthio)methyl]-2-pentenal
		4.95_178.0511m/z	HMDB38336	* 2-Hydroxy-3-(3,4-dihydroxyphenyl)propanamide
		4.95_134.0612m/z	HMDB00073	* Dopamine
		0.86_149.0452m/z	HMDB31472	* Dipropyl disulfide
M1: Pregnendione and ketone compound	9.45e-07	8.89_399.2207m/z	HMDB35834	* Lucidone B
		8.86_239.0608m/z	HMDB28777	* Cysteinyl-Histidine
		9.25_257.1756m/z	HMDB00872	* Tetradecanedioic acid
		11.14_239.0678m/z	HMDB00884	* Ribothymidine
		8.04_413.2000m/z	HMDB38793	* Melleolide G
		7.92_413.1998m/z	HMDB38793	* Melleolide G
		7.84_413.1991m/z	HMDB38793	* Melleolide G
		7.97_399.1842m/z	HMDB36929	* 13-Hydroxydihydromelleolide
		9.01_395.1895m/z	HMDB31689	* 1-Hexanol arabinosylglucoside
		9.18_395.1895m/z	HMDB31689	* 1-Hexanol arabinosylglucoside
		9.46_397.2053m/z	HMDB15397	* Sunitinib
M5: Hydroxy fatty acids	1.15e-05	8.00_417.2122m/z	HMDB14984	Flurandrenolide
		3.92_208.0614m/z	HMDB00735	Hydroxyphenylacetylglycine
		8.09_267.1236m/z	HMDB38935	Kamahine C
		6.67_363.1641m/z	HMDB33237	1,2,10-Trihydroxydihydro-trans-linalyl oxide 7-O-beta-D-glucopyranoside
		6.25_407.1908m/z	HMDB15396	Paliperidone
		5.66_231.0772m/z	HMDB14917	* Nalidixic Acid
		5.98_204.0664m/z	HMDB00671	* Indolelactic acid
		5.98_158.0611m/z	HMDB01190	* Indoleacetaldehyde
		6.60_267.0900m/z	HMDB28891	* Histidinyl-Methionine
		4.31_182.0579n	HMDB02643	* 3-(3-hydroxyphenyl)-3-hydroxypropanoic acid
		5.41_131.0714m/z	HMDB01975	* 2-Ethyl-2-Hydroxybutyric acid
		5.30_131.0717m/z	HMDB01975	* 2-Ethyl-2-Hydroxybutyric acid
		4.15_117.0562m/z	HMDB01216	* Tetrahydropteridine
		5.46_431.0978m/z	HMDB38898	* 6-C-Fucosylluteolin
		5.78_166.0629n	HMDB31132	* 3,4-Dihydroxyphenylacetone
		5.78_119.0504m/z	HMDB32137	* 2,6-Dimethyl-1,4-benzenediol
		8.63_183.1395m/z	HMDB32443	* 3-Hydroxynonyl acetate
M7: Hormone metabolites	1.26e-06	6.42_541.2645m/z	HMDB10320	Cortolone-3-glucuronide
		6.60_541.2647m/z	HMDB10320	Cortolone-3-glucuronide
		6.49_541.2644m/z	HMDB10320	Cortolone-3-glucuronide
		6.77_539.2485m/z	HMDB10357	Tetrahydroaldosterone-3-glucuronide
		0.83_366.0565m/z	HMDB14008	* Hydroxylansoprazole
		3.17_365.1343m/z	HMDB29992	* Tetrahydropentoxyline
		0.83_308.0983m/z	HMDB00230	* N-Acetylneuraminic acid
		1.40_189.0403m/z	HMDB37815	* 5-(Methylthio)-2-[(methylthio)methyl]-2-pentenal
		0.88_290.0878m/z	HMDB29104	* Tyrosyl-Glutamate
		0.81_165.0403m/z	HMDB10738	* 1-Methylxanthine
		0.83_135.0300m/z	HMDB00157	* Hypoxanthine
		6.45_445.1898m/z	HMDB10335	* Estriol-3-glucuronide
		0.80_195.0510m/z	HMDB02026	* 1,9-Dimethyluric acid
		1.40_129.0195m/z	HMDB33912	* 2-Propenyl propyl disulfide
		8.74_353.2332m/z	HMDB01483	* Prostaglandin F2b
M33: Bile alcohol and deoxycholic acid	0.000122006	13.99_439.3423m/z	HMDB29804	2-Hydroxy-22-methyltetracosanoic acid
		14.46_537.4150m/z	HMDB34514	Germanicol cinnamate
		14.22_537.4154m/z	HMDB34514	7alpha-Hydroxy-5beta-cholestan-3-one
		16.07_595.4932m/z	HMDB31089	Cholestane-3,7,12,25-tetrol
		16.80_595.4936m/z	HMDB31089	Octacosanoic acid
		14.33_537.4150m/z	HMDB34514	Germanicol cinnamate
		15.85_397.3663m/z	HMDB40909	6-Deoxodolichosterone
		14.87_437.3277m/z	HMDB02126	3a,7a-Dihydroxycoprostanic acid
		15.20_413.3632m/z	HMDB32296	Trihydroxycoprostanoic acid
		13.49_437.3274m/z	HMDB02126	27-Nor-5b-cholestane-3a,7a,12a,24,25-pentol
		16.13_397.3682m/z	HMDB40909	Cholesteryl acetate
		12.80_537.4155m/z	HMDB34514	Germanicol cinnamate
		17.03_577.4818m/z	HMDB31089	Cholestane-3,7,12,25-tetrol
		13.46_439.3437m/z	HMDB29804	Octacosanoic acid
		14.71_447.3464m/z	HMDB34423	Momordol
		14.29_464.3496n	HMDB41135	Trihydroxycoprostanoic acid
		14.99_447.3470m/z	HMDB34423	Glycerol triundecanoate
		14.04_463.3430m/z	HMDB41135	5b-Cholestane-3a,7a,12a,23S,25-pentol
		14.06_451.3425m/z	HMDB00483	Octacosanoic acid
		15.26_435.3468m/z	HMDB29851	* 27-Deoxy-5alpha-cyprinol
		14.98_473.3620m/z	HMDB34528	2-Hydroxy-22-methyltetracosanoic acid
		14.57_435.3471m/z	HMDB29851	Cholestane-3,7,12,25-tetrol
		14.93_435.3462m/z	HMDB29851	27-Nor-5b-cholestane-3a,7a,12a,24,25-pentol
		15.12_473.3631m/z	HMDB35326	Octacosanoic acid
		15.07_435.3472m/z	HMDB29851	* 27-Deoxy-5alpha-cyprinol
		14.21_433.3314m/z	HMDB00359	3a,7a-Dihydroxycoprostanic acid
		14.34_433.3316m/z	HMDB00359	3a,7a-Dihydroxycoprostanic acid
		13.95_433.3317m/z	HMDB00359	3a,7a-Dihydroxycoprostanic acid
		14.46_433.3313m/z	HMDB00359	Momordol
		13.16_391.2830m/z	HMDB00384	Deoxycholic acid
M11: Steroid hormone and bile acid	7.8e-06	8.84_437.2894m/z	HMDB33416	Aluminium octanoate
		9.39_435.2748m/z	HMDB29949	Pangamic acid
		8.96_493.2801m/z	HMDB34617	(3b,4b,11b,14b)-11-Ethoxy-3,4-epoxy-14-hydroxy-12-cyathen-15-al 14-xyloside
		10.59_455.3163m/z	HMDB35221	* (3beta,17alpha,23S)-17,23-Epoxy-3,28,29-trihydroxy-27-norlanost-8-en-24-one
		8.74_497.2385m/z	HMDB38029	* Eriojaposide B
		7.50_415.1975m/z	HMDB36340	* Ethyl 7-epi-12-hydroxyjasmonate glucoside
		8.08_511.2898m/z	HMDB30392	* Kukoamine A
		9.33_363.2537m/z	HMDB36803	* 6-O-Acetylaustroinulin
		8.65_495.2956m/z	HMDB10352	* 3-alpha,20-alpha-dihydroxy-5-beta-pregnane 3-glucuronide
		8.89_327.2177m/z	HMDB29885	* Sorbitan laurate
		9.12_495.2941m/z	HMDB10352	* 3-alpha,20-alpha-dihydroxy-5-beta-pregnane 3-glucuronide
		9.32_327.2173m/z	HMDB38483	* Auxin a
		8.40_377.2696m/z	HMDB36568	* Persenone A
		8.54_327.2174m/z	HMDB38483	* Auxin a
		9.00_329.2335m/z	HMDB14364	* Oxyphenonium
		12.05_375.2893m/z	HMDB00717	* Isolithocholic acid
		8.84_391.2854m/z	HMDB00384	* 3a,7a-Dihydroxycholanoic acid
		8.96_391.2849m/z	HMDB00518	* Chenodeoxycholic acid
		9.39_389.2697m/z	HMDB00503	* 7a-Hydroxy-3-oxo-5b-cholanoic acid
		9.19_389.2693m/z	HMDB00503	* 7a-Hydroxy-3-oxo-5b-cholanoic acid
M32: Various organic compounds	0.0288767	6.69_393.4108m/z	HMDB29802	1-Cyclohexyl-11-heneicosanone
		6.70_482.2033m/z	HMDB34608	PSF-A
		6.70_389.1638n	HMDB14867	Diphemanil Methylsulfate
		6.70_500.2400m/z	HMDB37530	1'-O-Acetylpaxilline
		6.70_514.5549m/z	HMDB31276	* erythro-8,10-Tritriacontanediol
		6.69_509.2187m/z	HMDB15678	* Nepafenac
		6.70_515.2230m/z	HMDB35079	* (7alpha,10beta)-1(10->19)-Abeo-7-acetoxyisoobacun-3,10-olide
		6.70_681.3270m/z	HMDB15607	* Lucanthone
		6.69_473.2195m/z	HMDB35684	* Deacetylnomilin
		6.69_698.2756m/z	HMDB33369	* Hydroxypropyl methyl cellulose
		6.69_933.4460m/z	HMDB36600	* T2 Toxin
		6.69_418.1887m/z	HMDB41307	* Italipyrone
		6.69_821.3044m/z	HMDB06565	* Sialyl-Lewis X
		6.69_488.2207n	HMDB15000	* Vardenafil
		6.70_512.2486m/z	HMDB38610	* Gibberellin A4 glucosyl ester
		6.69_491.1985m/z	HMDB14624	* Raloxifene
		6.70_485.1901m/z	HMDB39903	* Mangostenone B
		6.70_520.2371m/z	HMDB33471	* N1,N10-Diferuloylspermidine
		6.70_443.1847m/z	HMDB15354	* Aminophylline
		6.70_289.1430m/z	HMDB34175	* 2-Aminoquinoline
M21: Various organic compounds	0.00943382	0.75_235.0480m/z	HMDB30483	Questiomycin A
		0.75_491.0305m/z	HMDB15153	Guanfacine
		0.76_484.9749m/z	HMDB00285	Uridine triphosphate
		0.75_355.0518m/z	HMDB14612	* Tenoxicam
		0.75_219.0738m/z	HMDB32852	* 2-(Ethylamino)-4,5-dihydroxybenzamide
		11.17_263.1558m/z	HMDB00466	* 3-Methylindole
		0.78_172.0130n	HMDB00126	* Glycerol 3-phosphate
		0.75_287.0585m/z	HMDB41867	* demoxepam
		0.77_197.0915m/z	HMDB00714	* Hippuric acid
		0.75_179.0805m/z	HMDB31172	* 3-Formyl-6-hydroxyindole
		0.77_191.0313m/z	HMDB01868	* 5-Methoxysalicylic acid
M24: Glycosides	0.00554348	25.58_296.0690n	HMDB34126	Gyrocyanin
		22.26_291.1812m/z	HMDB32959	1-Octen-3-yl glucoside
		24.50_429.0846m/z	HMDB40609	Theaflavic acid
		23.75_577.1267m/z	HMDB00788	Orotidine
		24.72_297.0763m/z	HMDB34126	Gyrocyanin
		23.96_668.1804m/z	HMDB37601	* 6''-Malonylapiin
		23.73_593.1584m/z	HMDB39040	* Apiumoside
		24.50_445.1163m/z	HMDB36609	* Rothindin
		23.73_445.1162m/z	HMDB36609	* Rothindin
		23.93_652.1486m/z	HMDB00887	* Hemin
		23.87_307.0898m/z	HMDB01972	* 3-Aminosalicylic acid
		23.96_684.2069m/z	HMDB37337	* 7-(4-Carboxy-3-hydroxy-3-methylbutanoyl)sudachitin 4'-glucoside
		23.96_737.2357m/z	HMDB31944	* Niazimicin A
		25.00_593.1599m/z	HMDB30856	* Aurasperone C
		24.48_355.0640m/z	HMDB40570	* 2-O-p-Coumaroylhydroxycitric acid
		24.49_281.0433m/z	HMDB31898	* Porric acid C
		24.71_577.1283m/z	HMDB31911	* Porric acid B
		22.28_188.1421n	HMDB40329	* xi-5-Hydroxydecanoic acid
M20: Carboxylic acids and derivatives	0.00367585	11.10_448.3023m/z	HMDB40994	2-(2-Methylbutanoyl)-9-(3-methyl-2E-pentenoyl)-2b,9a-dihydroxy-4Z,10(14)-oplopadien-3-one
		10.90_339.2618m/z	HMDB36330	Homodihydrocapsaicin
		10.90_211.1402m/z	HMDB01325	N6,N6,N6-Trimethyl-L-lysine
		10.90_334.2326m/z	HMDB39848	3-Oxotetradecanoic acid glycerides
		11.11_430.2911m/z	HMDB30057	Boviquinone 4
		12.39_485.2274m/z	HMDB14737	Thiopental
		10.90_506.2396m/z	HMDB35860	* Terretonin
		10.90_504.2378m/z	HMDB00585	* Glucosylgalactosyl hydroxylysine
		10.90_488.2672m/z	HMDB32799	* (R)-1-O-[b-D-Glucopyranosyl-(1->6)-b-D-glucopyranoside]-1,3-octanediol
		12.39_504.2372m/z	HMDB00585	* Glucosylgalactosyl hydroxylysine
		7.54_443.2807m/z	HMDB32601	* Muzanzagenin
		10.90_432.3073m/z	HMDB30140	* Adlupulone
		10.90_449.3110n	HMDB00708	* Glycoursodeoxycholic acid
		10.90_158.0758m/z	HMDB40060	* 2-Methyl-5-(methylthio)pyrazine
		7.51_245.1295m/z	HMDB31260	* (all-E)-1,7,9-Heptadecatriene-11,13,15-triyne
		10.90_127.0458n	HMDB31337	* Thiiranebutanenitrile
M19: Organic compounds that contains genin	0.00199317	11.15_475.3062m/z	HMDB38497	* Polyporusterone C
		9.37_445.2953m/z	HMDB34424	* Spirotaccagenin
		11.14_429.3009m/z	HMDB36249	* Schidigeragenin C
		9.78_445.2964m/z	HMDB34424	* Spirotaccagenin
		12.97_411.2907m/z	HMDB36249	* Schidigeragenin C
M30: Various organic compounds	0.00126964	6.70_536.2625m/z	HMDB02639	Sulfolithocholylglycine
		6.70_785.3591n	HMDB15351	Rifaximin
		6.71_554.2340m/z	HMDB30317	Petasinoside
		6.62_472.2074m/z	HMDB14703	Methotrexate
		6.62_616.3013m/z	HMDB15490	Paromomycin
		6.62_469.2332m/z	HMDB13845	SR 49498
		6.70_539.2336m/z	HMDB28733	* Asparaginyl-Histidine
		6.62_464.1836n	HMDB41532	* Eremosulphoxinolide A
		6.62_463.2290m/z	HMDB10337	* 6-Dehydrotestosterone glucuronide
M6: Various organic compounds	3.93e-06	1.17_245.1406m/z	HMDB32472	Polyethylene, oxidized
		5.64_763.3246m/z	HMDB15107	Azelastine
		5.68_682.3173m/z	HMDB02429	(3a,5b)-24-oxo-24-[(2-sulfoethyl)amino]cholan-3-yl-b-D-Glucopyranosiduronic acid
		5.64_658.3035m/z	HMDB33242	Glycylserylprolylmethionylphenylalanylvalinamide
		5.68_541.4603m/z	HMDB30896	Momordicilin
		5.68_541.2105m/z	HMDB15256	Tolbutamide
		5.64_582.2614m/z	HMDB04051	Aerobactin
		5.67_791.3686m/z	HMDB42059	vesnarinone
		5.67_791.8711m/z	HMDB41910	iopromide
		5.61_494.2240m/z	HMDB35635	Kanokoside A
		5.59_684.9557m/z	HMDB59647	adenosine 5'-pentaphosphate
		1.20_229.1458m/z	HMDB15398	* Varenicline
		5.68_525.2128m/z	HMDB35863	* Cyclocalamin
		5.68_682.6513m/z	HMDB36660	* alpha-Amyrin palmitate
		5.68_703.2517n	HMDB12290	* Tetrahydropteroyltri-L-glutamate
		5.68_525.4641m/z	HMDB03648	* Retinyl palmitate
		5.63_811.3786m/z	HMDB15020	* Clomifene
		5.68_545.2032m/z	HMDB34330	* Physalin E
		5.68_709.3047m/z	HMDB37479	* Xanthohumol
		12.57_381.2043m/z	HMDB14825	* Fludrocortisone
M2: Various organic compounds	0.0032509	10.98_227.1658m/z	HMDB35881	* 11-Hydroxy-9-tridecenoic acid
		7.28_411.1773m/z	HMDB30814	* Mammea E/BB
		7.03_411.1843m/z	HMDB41512	* Isopentyl gentiobioside
		7.15_413.1990m/z	HMDB38793	* Melleolide G
M15: Various organic compounds	8.97e-05	0.77_280.0846m/z	HMDB32162	Acrylic acid-2-acrylamido-2-methyl propane sulfonic acid copolymer
		0.76_620.0308m/z	HMDB38386	Diellagilactone
		0.78_338.0434m/z	HMDB14332	Lorazepam
		0.78_427.0832m/z	HMDB38419	Glucotropaeolin
		0.78_448.1398m/z	HMDB02061	* Hyaluronic acid
		0.77_379.0306m/z	HMDB37112	* Acifluorfen
		0.77_537.1941m/z	HMDB33282	* 8-Hydroxypinoresinol 4-glucoside
		0.79_240.0904m/z	HMDB40243	* 2,2,4,4,6,6-Hexamethyl-1,3,5-trithiane
		0.77_348.0735m/z	HMDB41395	* 2,3-Di-O-methylellagic acid
		0.77_302.0657m/z	HMDB32162	* Acrylic acid-2-acrylamido-2-methyl propane sulfonic acid copolymer
M12: Various organic compounds	7.69e-05	0.75_785.3727m/z	HMDB14329	Pentagastrin
		0.75_683.3875m/z	HMDB37300	Jubanine C
		0.77_315.0076m/z	HMDB34890	Bis(4-isothiocyanatobutyl) disulfide
		0.75_997.3351m/z	HMDB30495	Artonol D
		0.75_929.3412m/z	HMDB34608	PSF-A
		0.75_853.3631m/z	HMDB30378	* (Z)-Narceine imide
		0.75_793.3617m/z	HMDB38717	* (10S,11R)-Pterosin C 4-glucoside
M28: Various organic compounds	0.0151544	19.17_369.1790m/z	HMDB41255	(2S)-2-Butanol O-[b-D-Apiofuranosyl-(1->6)-b-D-glucopyranoside]
		22.36_611.4650m/z	HMDB41092	Tripoxyrollin
		22.18_349.2620m/z	HMDB14364	Oxyphenonium
		20.10_299.1418m/z	HMDB33954	Juzirine
		20.97_239.1358m/z	HMDB29140	Valyl-Valine
		19.17_467.1128m/z	HMDB37913	* Artomunoxanthentrione
		19.16_326.1558m/z	HMDB13328	* Pimelylcarnitine
		21.15_407.1755m/z	HMDB41886	* enalaprilat
		19.16_426.0838m/z	HMDB38420	* 4-Methylpentyl glucosinolate
		21.69_409.2446m/z	HMDB38948	* 3-Mercaptohexyl butyrate
		20.09_340.1706m/z	HMDB33105	* N2-Galacturonyl-L-lysine
		21.25_408.2772m/z	HMDB13656	* 15-Deoxy-&#916;12,14-Prostaglandin J2-2-glycerol ester
		19.16_285.1281m/z	HMDB00085	* Deoxyguanosine
		20.95_413.2628m/z	HMDB00467	* Nutriacholic acid
		19.17_267.1552m/z	HMDB37184	* (卤)-1,4-Nonanediol diacetate
		21.69_329.1601m/z	HMDB32110	* Litcubine
		19.16_367.1834m/z	HMDB29564	* Bufotenine O-glucoside
		19.17_328.1519m/z	HMDB41298	* Moracin N
		21.69_327.1929m/z	HMDB14602	* Acitretin
		19.16_287.1240m/z	HMDB31972	* Heliespirone A
M17: Various organic compounds	0.00267056	0.73_652.9756m/z	HMDB15679	Niclosamide
		0.72_254.9945m/z	HMDB41646	2,4-Dihydroxyacetophenone 5-sulfate
		0.73_245.0402m/z	HMDB01265	Fucose 1-phosphate
		0.84_160.0250m/z	HMDB31576	* (E)-4-Isothiocyanato-1-(methylthio)-1-butene
		0.73_313.0282m/z	HMDB10716	* Gamma-Glutamyl-Se-methylselenocysteine
		0.73_177.0519m/z	HMDB37724	* Propyl 2-furoate
		1.12_247.1301m/z	HMDB37244	* (8alpha,10beta,11beta)-3-Hydroxy-4,15-dinor-1(5)-xanthen-12,8-olide
M3: Various organic compounds	0.000887612	14.75_453.1076m/z	HMDB14983	Clofazimine
		14.74_514.1500m/z	HMDB31135	Neoacrimarine G
		14.68_440.1533m/z	HMDB32803	Mandelonitrile rutinoside
		14.68_680.3967n	HMDB41095	Gingerglycolipid C
		14.68_418.1534m/z	HMDB14761	Fluphenazine
		14.00_442.1591m/z	HMDB15560	Thiothixene
		14.65_753.3140m/z	HMDB38884	Phomopsin B
		14.66_685.3281m/z	HMDB36338	25-Acetyl-6,7-didehydrofevicordin F 3-glucoside
		14.66_741.3521m/z	HMDB30460	Hordatine B glucoside
		14.02_548.0833n	HMDB06354	Deoxythymidine diphosphate-l-rhamnose
		14.83_579.1039m/z	HMDB41786	Urolithin A 3,8-O-diglucuronide
M3: Various organic compounds	0.000887612	14.11_529.1148m/z	HMDB29405	Neobetanin
		14.11_474.1912m/z	HMDB15558	Pipotiazine
		14.01_483.1667m/z	HMDB36075	* Limonexic acid
		14.79_487.1397m/z	HMDB31829	* Bisosthenon B
		14.68_437.1434m/z	HMDB40502	* Cnidimol 7-glucoside
		14.83_497.1634m/z	HMDB38681	* Musabalbisiane B
		14.04_495.1496m/z	HMDB39069	* (R)-Byakangelicin 3'-glucoside
		14.11_577.1168m/z	HMDB40604	* Cicerin 7-(6-malonylglucoside)
		14.68_395.1499m/z	HMDB30900	* Eremopetasitenin A2
		14.78_419.1537m/z	HMDB30797	* Mulberranol
M25: Fatty acids and cholesterol	8.65e-05	22.91_241.1762m/z	HMDB40219	8,8-Dimethoxy-2,6-dimethyl-2-octanol
		21.03_622.6097m/z	HMDB11766	Cer(d18:0/22:1(13Z))
		21.00_382.3103m/z	HMDB35516	5-Decanoyl-2-nonylpyridine
		17.62_375.2448m/z	HMDB13866	N-Desmethyltamoxifen
		21.13_596.5980m/z	HMDB11764	Cer(d18:0/20:0)
		21.90_179.0586m/z	HMDB06524	3-Indoleacetonitrile
		20.08_457.3461m/z	HMDB36883	Citranaxanthin
		25.64_203.1152m/z	HMDB34912	(S)-N-(4,5-Dihydro-1-methyl-4-oxo-1H-imidazol-2-yl)alanine
		22.21_293.1646m/z	HMDB01936	Doxylamine
		17.57_551.3554m/z	HMDB13131	Hydroxyhexanoycarnitine
		24.77_134.0716m/z	HMDB33172	3-Methylpyrrolo[1,2-a]pyrazine
		23.86_194.1059n	HMDB41440	Laccarin
		25.17_206.0939m/z	HMDB38633	(-)-3-Cyanomethyl-3-hydroxy-1H-indol-2(3H)-one
		25.82_220.1063m/z	HMDB29422	L-Histidine trimethylbetaine
		17.61_484.3376n	HMDB39015	Tangeraxanthin
		22.57_427.2408m/z	HMDB14639	Darifenacin
		22.35_377.3123m/z	HMDB01325	N6,N6,N6-Trimethyl-L-lysine
		21.79_230.1398n	HMDB15614	Ibudilast
		22.04_441.3101m/z	HMDB35686	beta-Citraurinene
		18.09_452.1079n	HMDB38362	(-)-Epigallocatechin 3-p-coumaroate
		23.90_188.1175m/z	HMDB29747	2-Amino-5-phenylpyridine
		22.59_420.2643m/z	HMDB15698	Cinitapride
		22.16_306.2274m/z	HMDB31885	6-Hydroxypentadecanedioic acid
		22.43_299.1059m/z	HMDB41037	8-Deoxy-11-hydroxy-13-chlorogrosheimin
		22.86_399.1178m/z	HMDB33932	Cinnatriacetin A
		23.48_273.0908m/z	HMDB33935	Anigorufone
		22.33_325.2587m/z	HMDB33625	(3R,7R)-1,3,7-Octanetriol
		20.33_524.4486m/z	HMDB41177	Panaxynol linoleate
		11.97_399.2329m/z	HMDB33135	Pyrimethanil
		16.70_273.1753m/z	HMDB32216	Diethylenetriamine crosslinked with epichlorohydrin
		18.11_369.1468m/z	HMDB29337	Oxoglaucine
		16.69_276.0448m/z	HMDB14456	Ethoxzolamide
		16.80_420.0819m/z	HMDB14605	Methylscopolamine
		22.64_443.3301m/z	HMDB40118	(all-E)-6'-Apo-y-caroten-6'-al
		19.89_524.4480m/z	HMDB41177	Panaxynol linoleate
		22.54_330.1660m/z	HMDB41906	ibopamine
		16.17_261.1733m/z	HMDB15133	Frovatriptan
		17.63_397.2910m/z	HMDB36648	7-Isopropyl-1,4-dimethylazulene
		13.64_399.1178m/z	HMDB33932	Cinnatriacetin A
		22.14_383.2446m/z	HMDB01365	Cotinine methonium ion
		18.10_504.1496n	HMDB35486	6-Caffeoylsucrose
		14.89_74.9283m/z	HMDB02501	Germanium
		16.69_284.1522n	HMDB14947	Tropicamide
		16.69_205.0767m/z	HMDB30182	Eupolauridine
		19.67_723.5183m/z	HMDB39849	3-Oxohexadecanoic acid glycerides
		20.87_322.7895m/z	HMDB06407	Selenophosphate
		21.99_410.2696m/z	HMDB31977	Methyl (9Z)-6'-oxo-6,5'-diapo-6-carotenoate
		18.58_927.6363m/z	HMDB01469	Undecaprenyl diphosphate
		18.02_429.3141m/z	HMDB15648	Fesoterodine
		23.93_485.3013m/z	HMDB39086	Hydroxysintaxanthin 5,6-epoxide
		18.92_465.3747m/z	HMDB29704	1-(2,6,6-Trimethyl-2-cyclohexen-1-yl)-1,6-heptadien-3-one
		17.91_309.1963m/z	HMDB14338	Indecainide
		23.34_403.3702m/z	HMDB33637	Fistulosin
		22.64_400.3055m/z	HMDB15064	Misoprostol
		13.09_220.1042m/z	HMDB29422	L-Histidine trimethylbetaine
		19.88_276.0450m/z	HMDB14456	Ethoxzolamide
		24.08_679.4504m/z	HMDB14785	Propoxyphene
		16.69_163.9900m/z	HMDB31803	(卤)-Methamidophos
		18.10_811.4765m/z	HMDB38350	GoyaGlycosides g
		17.79_503.3047m/z	HMDB41421	Sarcodon scabrosus Depsipeptide
		18.57_437.2516m/z	HMDB39883	Ascorbyl palmitate
		16.79_317.1075m/z	HMDB29745	Fenbendazole
		22.84_647.4627m/z	HMDB31131	Glycerol 1-(9Z-octadecenoate) 2-tetradecanoate 3-phosphate
		17.85_459.2771m/z	HMDB37611	Lucidenic acid A
		23.50_403.2291m/z	HMDB34159	Acetyl tributyl citrate
		18.75_459.2761m/z	HMDB37611	Lucidenic acid A
		18.43_948.6766n	HMDB11132	1,2-Dioctadecanoyl-3-(galactosyl-B-1-6-galactosyl-B-1)-glycerol
		16.69_382.0681n	HMDB30774	(+)-12a-Hydroxypachyrrhizone
		20.51_276.0436m/z	HMDB15150	Sulfamethoxazole
		21.59_215.0753m/z	HMDB40055	Ethyl 3-[(2-furanylmethyl)thio]propanoate
		24.37_245.1363m/z	HMDB32472	Polyethylene, oxidized
		17.70_424.2660m/z	HMDB36263	Annoglabasin C
		18.54_948.6767n	HMDB11132	1,2-Dioctadecanoyl-3-(galactosyl-B-1-6-galactosyl-B-1)-glycerol
		18.67_437.2513m/z	HMDB39883	Ascorbyl palmitate
		16.69_437.2044m/z	HMDB37764	S-[1-[2-(Acetyloxy)ethyl]butyl] ethanethioate
		24.34_455.3348m/z	HMDB02157	27-Norcholestanehexol
		16.69_398.0694m/z	HMDB11610	5-Taurinomethyl-2-thiouridine
		18.38_585.3724m/z	HMDB10330	Cholesterol glucuronide
		22.00_327.0713m/z	HMDB29199	Fertaric acid
		23.14_538.2300m/z	HMDB40636	(7'S,8'S)-4,7'-Epoxy-3,8'-bilign-7-ene-3',5-dimethoxy-4',9,9'-triol 4'-glucoside
		17.89_583.4417m/z	HMDB15447	Penbutolol
		0.75_957.4904m/z	HMDB37912	Tragopogonsaponin C
		23.88_327.0712m/z	HMDB29199	Fertaric acid
		16.68_371.0493m/z	HMDB14098	5'-Hydroxytenoxicam
		7.98_215.0613m/z	HMDB15274	Amifostine
		24.44_729.2948m/z	HMDB37848	N-(1-Deoxy-1-fructosyl)glycine
		14.28_382.3103m/z	HMDB35516	5-Decanoyl-2-nonylpyridine
		25.50_149.0467n	HMDB04058	5,6-Dihydroxyindole
		20.00_523.4184m/z	HMDB41205	Panaxydol linoleate
		15.55_327.0717m/z	HMDB29199	Fertaric acid
		22.34_431.2499m/z	HMDB14660	Trandolapril
		17.15_383.2977m/z	HMDB36368	(R)-3,4-Dihydro-2-methyl-2-(4,8,12-trimethyl-3,7,11-tridecatrienyl)-2H-1-benzopyran-6-ol
		16.69_513.1761m/z	HMDB06809	Nicotinate D-ribonucleoside
		19.99_332.2926m/z	HMDB32740	N-Hexadecanoylpyrrolidine
		24.44_841.4290m/z	HMDB35779	Armillane
		19.85_523.4178m/z	HMDB41205	Panaxydol linoleate
		20.26_523.4188m/z	HMDB41205	Panaxydol linoleate
		24.22_425.2102m/z	HMDB14682	Benazepril
		25.44_455.3396m/z	HMDB02157	27-Norcholestanehexol
		21.04_209.8881m/z	HMDB34906	Zinc dithionite
		21.79_174.1253n	HMDB34040	(卤)-3-Hydroxynonanoic acid
		18.65_251.0381m/z	HMDB31950	* L-2-Aminoethyl seryl phosphate
		24.33_581.2205m/z	HMDB38261	* (+)-7-epi-Syringaresinol 4'-glucoside
		21.05_162.9353m/z	HMDB01033	* Hydrogen sulfite
		24.47_221.1029m/z	HMDB33156	* Methoxypyrazine
		20.53_468.3850m/z	HMDB15157	* Phytonadione
		23.73_336.1748m/z	HMDB15087	Naratriptan
		23.86_133.0754m/z	HMDB33173	* 4-Methylpyrrolo[1,2-a]pyrazine
		22.00_175.1322m/z	HMDB34040	(卤)-3-Hydroxynonanoic acid
		22.53_333.1980m/z	HMDB29862	* Cyromazine
		21.99_441.2955m/z	HMDB39317	* Hexadecyl ferulate
		22.15_463.3315m/z	HMDB35271	* Rotundine A
		23.88_279.0854m/z	HMDB31847	* 2-Ethyl-3,4-dihydroxyfuran
		16.69_149.0141m/z	HMDB33152	* 2-(Methylthio)pyrazine
		18.96_133.0765m/z	HMDB33173	* 4-Methylpyrrolo[1,2-a]pyrazine
		22.55_291.1901m/z	HMDB40116	* (卤)-2-Butylthiazolidine
		21.66_685.4400m/z	HMDB31059	* 2-Hydroxy-6-(8,11,14-pentadecatrienyl)benzoic acid
		15.82_162.9355m/z	HMDB01033	* Hydrogen sulfite
		22.07_367.2598m/z	HMDB35582	* 1-Phenyl-1,3-heptadecanedione
		22.00_253.2030m/z	HMDB15169	* Procainamide
		22.86_232.1566m/z	HMDB00736	* Isobutyryl-L-carnitine
		21.22_162.9354m/z	HMDB01033	* Hydrogen sulfite
		23.21_495.3921m/z	HMDB31952	* 1-(5-Methyl-3-pyridinyl)-1-decanone
		24.88_575.1772m/z	HMDB33718	* Clitocine
		24.55_495.3908m/z	HMDB31952	* 1-(5-Methyl-3-pyridinyl)-1-decanone
		23.86_495.3911m/z	HMDB31952	* 1-(5-Methyl-3-pyridinyl)-1-decanone
		23.40_329.1534m/z	HMDB38670	Tyrosyl-Phenylalanine
		16.69_381.0789m/z	HMDB03882	* N1-(5-Phospho-a-D-ribosyl)-5,6-dimethylbenzimidazole
		17.99_450.3526n	HMDB15157	* Phytonadione
		23.88_352.3182m/z	HMDB02823	* Docosatrienoic acid
		26.05_327.0695m/z	HMDB29199	* Fertaric acid
		18.31_450.3527n	HMDB15157	* Phytonadione
		18.11_434.2687m/z	HMDB15648	* Fesoterodine
		18.10_299.0999m/z	HMDB15160	* Amlexanox
		20.72_562.4074m/z	HMDB35354	* Ganoderic acid Mj
		18.10_445.1935m/z	HMDB30452	* Blasticidin S
		17.07_268.0742m/z	HMDB14408	* Sulfisoxazole
		17.48_255.2048m/z	HMDB31667	* Nor-psi-tropine
		18.76_561.3941m/z	HMDB30357	* N-Methylaspidospermatidine
		23.38_469.3518m/z	HMDB39671	* 5-Methyl-2,5-di-1-pyrrolidinyl-2-cyclopenten-1-one
		24.45_580.2942m/z	HMDB36856	* 19-Hydroxycinnzeylanol 19-glucoside
		24.44_785.3607m/z	HMDB14329	* Pentagastrin
		0.75_912.1658m/z	HMDB12475	* (3S)-3-Hydroxyadipyl-CoA
		24.33_723.4845m/z	HMDB30750	* 1,26-Dicaffeoylhexacosanediol
		17.29_399.2659m/z	HMDB36887	* 10'-Apo-beta-caroten-10'-al
		25.85_593.1588m/z	HMDB39040	* Apiumoside
		19.71_561.3981m/z	HMDB30357	* N-Methylaspidospermatidine
		23.88_215.0656m/z	HMDB06955	1-Methyl-3-(2-thiazolyl)-1H-indole
		22.87_147.0590m/z	HMDB33561	* 2-Acetyl-4,5-dihydrothiazole
		22.48_251.1127m/z	HMDB32353	* Isopropyl citrate
		22.50_359.2344m/z	HMDB33450	* Retrofractamide D
		24.87_589.1929m/z	HMDB30457	* Cyclochlorotine
		20.54_458.1656m/z	HMDB36860	* Ginkgolide C
		24.40_571.4506m/z	HMDB36915	* Parasiloxanthin
		25.14_537.4856m/z	HMDB40888	* 2,4-Heptadecanedione
		22.04_299.1052m/z	HMDB41037	* 8-Deoxy-11-hydroxy-13-chlorogrosheimin
		23.70_479.3901m/z	HMDB34578	* Deterrol stearate
		25.94_427.2720m/z	HMDB13043	* Prostaglandin PGE2 1-glyceryl ester
		15.58_301.1287m/z	HMDB41405	* 4-Methoxybenzyl glucoside
		24.05_411.2898m/z	HMDB39020	* 5,8-Epoxy-5,8-dihydro-10'-apo-b,y-carotene-3,10'-diol
		17.24_459.3255m/z	HMDB30395	* Manglupenone
		17.89_311.2110m/z	HMDB13888	* E-10-Hydroxyamitriptyline
		24.44_675.3567m/z	HMDB29099	* Tyrosyl-Arginine
		22.17_455.3197m/z	HMDB36850	* Ceanothenic acid
		22.03_267.1502m/z	HMDB38574	* Lansiumamide A
		18.10_455.1147m/z	HMDB36523	* Licoagroside B
		19.37_546.3771m/z	HMDB35225	* (22S)-Acetoxy-3alpha,15alpha-dihydroxylanosta-7,9(11),24-trien-26-oic acid
		20.40_161.0971m/z	HMDB38790	* 3-Phenyl-4-pentenal
		23.79_737.5126m/z	HMDB05821	* Beta-Cortol
		22.85_247.1395m/z	HMDB28739	* Asparaginyl-Proline
		25.60_445.1164m/z	HMDB36609	* Rothindin
		16.81_383.1986m/z	HMDB01896	* 5-Methoxytryptophol
		23.88_152.0546m/z	HMDB32872	* Velcorin
		17.58_485.3461m/z	HMDB42042	* tiropramide
		23.17_411.3288m/z	HMDB32106	* (3beta,22E,24R)-3-Hydroxyergosta-5,8,22-trien-7-one
		17.49_369.1192m/z	HMDB32401	* (+/-)-3-[(2-methyl-3-furyl)thio]-2-butanone
		22.47_386.2906m/z	HMDB13330	* 3-Hydroxy-cis-5-tetradecenoylcarnitine
		17.10_295.1807m/z	HMDB30282	* Cinchonidine
		24.86_557.0947m/z	HMDB37758	* 4',5-Dihydroxy-3,3'-dimethoxy-6,7-methylenedioxyflavone 4'-glucuronide
		22.87_323.2201m/z	HMDB01010	* Nicotine imine
		19.38_517.3701m/z	HMDB39785	* Menthol propylene glycol carbonate
		22.33_332.1089m/z	HMDB13930	* R-95913
		21.78_331.2461m/z	HMDB04708	* 9,12,13-TriHOME
		22.09_147.0833m/z	HMDB40186	* 3-(Methylthio)hexanal
		16.25_383.1217m/z	HMDB35514	* xi-2,3-Dihydro-2-oxo-1H-indole-3-acetic acid
		21.11_276.0457m/z	HMDB39506	* N-Salicyloylaspartic acid
		23.71_653.4946m/z	HMDB31048	* Avocadyne 1-acetate
		23.07_346.1250m/z	HMDB31796	* Isofenphos
		23.88_386.2931m/z	HMDB13330	* 3-Hydroxy-cis-5-tetradecenoylcarnitine
		10.98_457.2762m/z	HMDB00933	* Traumatic acid
		20.95_521.1115m/z	HMDB15538	* Tiaprofenic acid
		22.57_207.1146m/z	HMDB12286	3-Indolepropionic acid
		25.87_209.1299m/z	HMDB35759	* 7-Ethyl-5,6-dihydro-1,4-dimethylazulene
		18.71_409.2591m/z	HMDB41842	* bufotenin
		23.50_411.3224m/z	HMDB32106	* (3beta,22E,24R)-3-Hydroxyergosta-5,8,22-trien-7-one
		20.58_239.1382m/z	HMDB31770	* Carbofuran
		23.88_391.3286m/z	HMDB37901	* 4-Ethyl-2-hexyl-5-methyloxazole
		22.32_334.1077m/z	HMDB30217	* Launobine
		16.16_225.0836m/z	HMDB29026	* Prolyl-Serine
		19.95_605.4201m/z	HMDB37830	* xi-7-Hydroxyhexadecanedioic acid
		7.86_283.0424m/z	HMDB29188	* 5-hydroxymethyl-2-furanoate
		21.55_215.0802m/z	HMDB01324	* N'-Hydroxymethylnorcotinine
		22.85_271.2614m/z	HMDB40392	Heptadecanoic acid
		18.95_329.1554m/z	HMDB37107	* N1-trans-Feruloylagmatine
		23.98_172.0959m/z	HMDB37724	* Propyl 2-furoate
		22.34_390.2748n	HMDB00467	* Nutriacholic acid
		23.53_437.3643m/z	HMDB01231	* 27-Deoxy-5b-cyprinol
		22.31_206.1037m/z	HMDB40768	* N-(2,5-Dihydroxyphenyl)pyridinium(1+)
		24.96_453.3588m/z	HMDB02208	* Cholestane-3,7,12,24,25-pentol
		23.49_551.3310m/z	HMDB35225	* (22S)-Acetoxy-3alpha,15alpha-dihydroxylanosta-7,9(11),24-trien-26-oic acid
		19.00_329.1560m/z	HMDB37107	* N1-trans-Feruloylagmatine
		15.25_413.2637m/z	HMDB00467	* Nutriacholic acid
		23.87_140.0717m/z	HMDB38174	* 5-Acetyl-2,4-dimethyloxazole
		23.39_172.0955m/z	HMDB37724	* Propyl 2-furoate
		22.39_197.1142m/z	HMDB34040	* 2,4,6-Triethyl-1,3,5-trioxane
		23.51_259.1489m/z	HMDB00027	Tetrahydrobiopterin
		22.02_156.0653m/z	HMDB32920	* alpha-Furyl methyl diketone
		26.05_503.3349m/z	HMDB34639	* Esculentic acid (Phytolacca)
		22.87_237.1609m/z	HMDB14859	* Procaine
		23.92_377.3032m/z	HMDB02431	* 12b-Hydroxy-5b-cholanoic acid
		16.18_341.0872m/z	HMDB37732	* S-(2-Furanylmethyl) propanethioate
		12.77_138.0559m/z	HMDB15687	* Salicylamide
		22.85_202.0697m/z	HMDB29650	* Methyl 2,4,6-trihydroxybenzoate
		23.90_162.0893m/z	HMDB29613	* 9-Azabicyclo[3.3.1]nonan-3-one
		25.44_189.1125m/z	HMDB33112	* Methylpyrazine
		22.54_297.2440m/z	HMDB29978	Alpha-dimorphecolic
		22.88_423.3566m/z	HMDB30123	* (3beta,5alpha,24S)-Ergost-8(14)-en-3-ol
		19.06_283.1674m/z	HMDB41090	* (-)-(E)-1-(4-Hydroxyphenyl)-7-phenyl-6-hepten-3-ol
		22.54_127.0450n	HMDB31337	* Thiiranebutanenitrile
		18.85_349.1998m/z	HMDB36895	* Gibberellin A53
		22.53_190.1206m/z	HMDB36030	* Buccoxime
		22.85_307.0919m/z	HMDB37485	* Stercurensin
		23.89_363.3037m/z	HMDB37891	* 2-Butyl-4,5-diethyloxazole
		23.90_371.2222m/z	HMDB06755	3a,21-Dihydroxy-5b-pregnane-11,20-dione
		8.61_236.1589m/z	HMDB28938	* Leucyl-Serine
		24.44_563.2275m/z	HMDB04044	* N6-Methyladenosine
		19.37_329.1527m/z	HMDB42039	* tiapride
		21.54_307.0924m/z	HMDB37485	* Stercurensin
		20.90_125.0969m/z	HMDB33238	* 2-Isopropyl-5-methylfuran
		20.54_330.2035m/z	HMDB40761	* 4'-Hydroxy-5,5'-diisopropyl-2,2'-dimethyl-3,4-biphenylquinone
		16.80_383.0750m/z	HMDB30774	* (+)-12a-Hydroxypachyrrhizone
		21.40_364.2858m/z	HMDB13630	* 20-HETE ethanolamide
		23.88_345.2399m/z	HMDB01939	* Medroxyprogesterone
		25.57_355.0639m/z	HMDB40570	* 2-O-p-Coumaroylhydroxycitric acid
		20.10_195.1130m/z	HMDB40284	* 1,2-Dihydro-1,1,6-trimethylnaphthalene
		23.89_239.1402m/z	HMDB36108	* 1,3,5,11-Bisabolatetraen-10-one
		20.07_239.1400m/z	HMDB36108	* 1,3,5,11-Bisabolatetraen-10-one
		19.95_239.1403m/z	HMDB36108	* 1,3,5,11-Bisabolatetraen-10-one
		20.50_239.1392m/z	HMDB36108	* 1,3,5,11-Bisabolatetraen-10-one
		23.76_451.3585m/z	HMDB15157	3-beta-hydroxy-4-beta-methyl-5-alpha-cholest-7-ene-4-alpha-carbaldehyde
		18.10_441.1847m/z	HMDB31368	* (1a,5b,6a)-7-Protoilludene-1,5,6,14-tetrol 14-(2,4-dihydroxy-6-methylbenzoic acid)
		22.63_451.3555m/z	HMDB15157	* Phytonadione
		22.01_401.1558m/z	HMDB41307	Hemiariensin
		18.95_421.3467m/z	HMDB11181	* Brassicasterol
		19.08_421.3463m/z	HMDB11181	* Brassicasterol
		21.66_113.0968m/z	HMDB31539	* 2-Methylcyclohexanone
		19.38_421.3435m/z	HMDB11181	* Brassicasterol
		24.97_207.1006m/z	HMDB35071	* Verimol I
		22.86_347.1823m/z	HMDB35812	* Epirosmanol
		22.93_441.2975m/z	HMDB34349	Hexadecyl ferulate
		23.85_166.0862m/z	HMDB36626	* 3,4-Dihydro-2H-1-benzopyran-2-one
		22.95_139.0767m/z	HMDB32159	* 2-Acetyl-3,5-dimethylfuran
		18.01_407.3310m/z	HMDB06271	* Zymosterol intermediate 2
		21.79_132.0776n	HMDB00624	* D-Leucic acid
		22.37_265.1670m/z	HMDB31688	* Hexyl glucoside
		23.87_327.1953m/z	HMDB14602	16a-Hydroxydehydroisoandrosterone
		17.97_327.1949m/z	HMDB14602	* Acitretin
		16.69_260.0279n	HMDB06328	* D-Tagatose 1-phosphate
		19.01_327.1942m/z	HMDB14602	* Acitretin
		23.23_623.4846m/z	HMDB30453	* Annonsilin A
		23.88_465.3722m/z	HMDB29704	4,4-Dimethyl-14alpha-formyl-5alpha-cholesta-8-en-3beta-ol
		24.27_595.1664m/z	HMDB33101	* Kaempferol 4'-glucoside 7-rhamnoside
		23.68_435.3615m/z	HMDB11150	25-Methyl-24-methylenecholesterol
		22.83_265.1440m/z	HMDB33173	* 4-Methylpyrrolo[1,2-a]pyrazine
		21.99_199.1698m/z	HMDB37329	5-Dodecenoic acid
		19.93_199.1698m/z	HMDB37329	* Ethyl 2-decenoate
		15.75_199.1704m/z	HMDB37329	* Ethyl 2-decenoate
		19.93_437.3458m/z	HMDB30395	* Manglupenone
Note: * denote feature match to mutiple metabolites and only a representative putative metabolite list here
